# Supplementary material for: Effective gene expression prediction from sequence by integrating long-range interactions
Source: Nat Methods. 2021 Oct 4;18(10):1196–203. doi: 10.1038/s41592-021-01252-x (PMC8490152; doi:10.1038/s41592-021-01252-x)
Supplement: Supplementary file 3 — Supplementary Table 1: Individual CAGE replicate experiments. Columns ‘replicate_group‘ denotes the CAGE sample and ‘rep_id‘ denotes the individual replicates. Only replicate groups with multiple replicates (multiple_reps=True) were used to compute the experimental-level accuracy. Division of individual replicates for each sample (replicate_group) into pseudo-replicates is denoted in the pseudo-rep columns. Supplementary Tables 2 and 3: Description of 5,313 human and 1,643 mouse tracks used to train and evaluate the model. Columns after assay_subtype mark which tracks were included for the cell-type or cell-line specific analysis in Fig. 4 (Methods) [file 41592_2021_1252_MOESM3_ESM.xlsx]

## Sheet: Supplementary Table 1
index	genome	identifier	file	clip	scale	sum_stat	description	assay_type	target	replicate_group	rep_id	multiple_reps	pseudo-rep
0	0	CNhs10608	/home/drk/tillage/datasets/human/cage/fantom/CNhs10608/CNhs10608/coverage.w5	384	1	sum	CAGE:Clontech Human Universal Reference Total RNA, pool1	CAGE	CAGE/Clontech Human Universal Reference Total RNA, pool1	CNhs10608	CNhs10608	FALSE
1	0	CNhs10610	/home/drk/tillage/datasets/human/cage/fantom/CNhs10610/CNhs10610/coverage.w5	384	1	sum	CAGE:SABiosciences XpressRef Human Universal Total RNA, pool1	CAGE	CAGE/SABiosciences XpressRef Human Universal Total RNA, pool1	CNhs10610	CNhs10610	FALSE
2	0	CNhs10612	/home/drk/tillage/datasets/human/cage/fantom/CNhs10612/CNhs10612/coverage.w5	384	1	sum	CAGE:Universal RNA - Human Normal Tissues Biochain, pool1	CAGE	CAGE/Universal RNA - Human Normal Tissues Biochain, pool1	CNhs10612	CNhs10612	FALSE
3	0	CNhs10615	/home/drk/tillage/datasets/human/cage/fantom/CNhs10615/CNhs10615/coverage.w5	384	1	sum	CAGE:adipose tissue, adult, pool1	CAGE	CAGE/adipose tissue, adult, pool1	CNhs10615	CNhs10615	FALSE
4	0	CNhs10616	/home/drk/tillage/datasets/human/cage/fantom/CNhs10616/CNhs10616/coverage.w5	384	1	sum	CAGE:bladder, adult, pool1	CAGE	CAGE/bladder, adult, pool1	CNhs10616	CNhs10616	FALSE
5	0	CNhs10617	/home/drk/tillage/datasets/human/cage/fantom/CNhs10617/CNhs10617/coverage.w5	384	1	sum	CAGE:brain, adult, pool1	CAGE	CAGE/brain, adult, pool1	CNhs10617	CNhs10617	FALSE
6	0	CNhs10618	/home/drk/tillage/datasets/human/cage/fantom/CNhs10618/CNhs10618/coverage.w5	384	1	sum	CAGE:cervix, adult, pool1	CAGE	CAGE/cervix, adult, pool1	CNhs10618	CNhs10618	FALSE
7	0	CNhs10619	/home/drk/tillage/datasets/human/cage/fantom/CNhs10619/CNhs10619/coverage.w5	384	1	sum	CAGE:colon, adult, pool1	CAGE	CAGE/colon, adult, pool1	CNhs10619	CNhs10619	FALSE
8	0	CNhs10620	/home/drk/tillage/datasets/human/cage/fantom/CNhs10620/CNhs10620/coverage.w5	384	1	sum	CAGE:esophagus, adult, pool1	CAGE	CAGE/esophagus, adult, pool1	CNhs10620	CNhs10620	FALSE
9	0	CNhs10621	/home/drk/tillage/datasets/human/cage/fantom/CNhs10621/CNhs10621/coverage.w5	384	1	sum	CAGE:heart, adult, pool1	CAGE	CAGE/heart, adult, pool1	CNhs10621	CNhs10621	FALSE
10	0	CNhs10622	/home/drk/tillage/datasets/human/cage/fantom/CNhs10622/CNhs10622/coverage.w5	384	1	sum	CAGE:kidney, adult, pool1	CAGE	CAGE/kidney, adult, pool1	CNhs10622	CNhs10622	FALSE
11	0	CNhs10624	/home/drk/tillage/datasets/human/cage/fantom/CNhs10624/CNhs10624/coverage.w5	384	1	sum	CAGE:liver, adult, pool1	CAGE	CAGE/liver, adult, pool1	CNhs10624	CNhs10624	FALSE
12	0	CNhs10625	/home/drk/tillage/datasets/human/cage/fantom/CNhs10625/CNhs10625/coverage.w5	384	1	sum	CAGE:lung, adult, pool1	CAGE	CAGE/lung, adult, pool1	CNhs10625	CNhs10625	FALSE
13	0	CNhs10626	/home/drk/tillage/datasets/human/cage/fantom/CNhs10626/CNhs10626/coverage.w5	384	1	sum	CAGE:ovary, adult, pool1	CAGE	CAGE/ovary, adult, pool1	CNhs10626	CNhs10626	FALSE
14	0	CNhs10627	/home/drk/tillage/datasets/human/cage/fantom/CNhs10627/CNhs10627/coverage.w5	384	1	sum	CAGE:placenta, adult, pool1	CAGE	CAGE/placenta, adult, pool1	CNhs10627	CNhs10627	FALSE
15	0	CNhs10628	/home/drk/tillage/datasets/human/cage/fantom/CNhs10628/CNhs10628/coverage.w5	384	1	sum	CAGE:prostate, adult, pool1	CAGE	CAGE	CNhs10628	CNhs10628	FALSE
16	0	CNhs10629	/home/drk/tillage/datasets/human/cage/fantom/CNhs10629/CNhs10629/coverage.w5	384	1	sum	CAGE:skeletal muscle, adult, pool1	CAGE	CAGE/skeletal muscle, adult, pool1	CNhs10629	CNhs10629	FALSE
17	0	CNhs10630	/home/drk/tillage/datasets/human/cage/fantom/CNhs10630/CNhs10630/coverage.w5	384	1	sum	CAGE:small intestine, adult, pool1	CAGE	CAGE/small intestine, adult, pool1	CNhs10630	CNhs10630	FALSE
18	0	CNhs10631	/home/drk/tillage/datasets/human/cage/fantom/CNhs10631/CNhs10631/coverage.w5	384	1	sum	CAGE:spleen, adult, pool1	CAGE	CAGE/spleen, adult, pool1	CNhs10631	CNhs10631	FALSE
19	0	CNhs10632	/home/drk/tillage/datasets/human/cage/fantom/CNhs10632/CNhs10632/coverage.w5	384	1	sum	CAGE:testis, adult, pool1	CAGE	CAGE/testis, adult, pool1	CNhs10632	CNhs10632	FALSE
20	0	CNhs10633	/home/drk/tillage/datasets/human/cage/fantom/CNhs10633/CNhs10633/coverage.w5	384	1	sum	CAGE:thymus, adult, pool1	CAGE	CAGE/thymus, adult, pool1	CNhs10633	CNhs10633	FALSE
21	0	CNhs10634	/home/drk/tillage/datasets/human/cage/fantom/CNhs10634/CNhs10634/coverage.w5	384	1	sum	CAGE:thyroid, adult, pool1	CAGE	CAGE/thyroid, adult, pool1	CNhs10634	CNhs10634	FALSE
22	0	CNhs10635	/home/drk/tillage/datasets/human/cage/fantom/CNhs10635/CNhs10635/coverage.w5	384	1	sum	CAGE:trachea, adult, pool1	CAGE	CAGE/trachea, adult, pool1	CNhs10635	CNhs10635	FALSE
23	0	CNhs10636	/home/drk/tillage/datasets/human/cage/fantom/CNhs10636/CNhs10636/coverage.w5	384	1	sum	CAGE:retina, adult, pool1	CAGE	CAGE/retina, adult, pool1	CNhs10636	CNhs10636	FALSE
24	0	CNhs10637	/home/drk/tillage/datasets/human/cage/fantom/CNhs10637/CNhs10637/coverage.w5	384	1	sum	CAGE:temporal lobe, adult, pool1	CAGE	CAGE/temporal lobe, adult, pool1	CNhs10637	CNhs10637	FALSE
25	0	CNhs10638	/home/drk/tillage/datasets/human/cage/fantom/CNhs10638/CNhs10638/coverage.w5	384	1	sum	CAGE:postcentral gyrus, adult, pool1	CAGE	CAGE/postcentral gyrus, adult, pool1	CNhs10638	CNhs10638	FALSE
26	0	CNhs10640	/home/drk/tillage/datasets/human/cage/fantom/CNhs10640/CNhs10640/coverage.w5	384	1	sum	CAGE:pons, adult, pool1	CAGE	CAGE/pons, adult, pool1	CNhs10640	CNhs10640	FALSE
27	0	CNhs10641	/home/drk/tillage/datasets/human/cage/fantom/CNhs10641/CNhs10641/coverage.w5	384	1	sum	CAGE:parietal lobe, adult, pool1	CAGE	CAGE/parietal lobe, adult, pool1	CNhs10641	CNhs10641	FALSE
28	0	CNhs10642	/home/drk/tillage/datasets/human/cage/fantom/CNhs10642/CNhs10642/coverage.w5	384	1	sum	CAGE:paracentral gyrus, adult, pool1	CAGE	CAGE/paracentral gyrus, adult, pool1	CNhs10642	CNhs10642	FALSE
29	0	CNhs10643	/home/drk/tillage/datasets/human/cage/fantom/CNhs10643/CNhs10643/coverage.w5	384	1	sum	CAGE:occipital pole, adult, pool1	CAGE	CAGE/occipital pole, adult, pool1	CNhs10643	CNhs10643	FALSE
30	0	CNhs10644	/home/drk/tillage/datasets/human/cage/fantom/CNhs10644/CNhs10644/coverage.w5	384	1	sum	CAGE:nucleus accumbens, adult, pool1	CAGE	CAGE/nucleus accumbens, adult, pool1	CNhs10644	CNhs10644	FALSE
31	0	CNhs10645	/home/drk/tillage/datasets/human/cage/fantom/CNhs10645/CNhs10645/coverage.w5	384	1	sum	CAGE:medulla oblongata, adult, pool1	CAGE	CAGE/medulla oblongata, adult, pool1	CNhs10645	CNhs10645	FALSE
32	0	CNhs10646	/home/drk/tillage/datasets/human/cage/fantom/CNhs10646/CNhs10646/coverage.w5	384	1	sum	CAGE:insula, adult, pool1	CAGE	CAGE/insula, adult, pool1	CNhs10646	CNhs10646	FALSE
33	0	CNhs10647	/home/drk/tillage/datasets/human/cage/fantom/CNhs10647/CNhs10647/coverage.w5	384	1	sum	CAGE:frontal lobe, adult, pool1	CAGE	CAGE/frontal lobe, adult, pool1	CNhs10647	CNhs10647	FALSE
34	0	CNhs10648	/home/drk/tillage/datasets/human/cage/fantom/CNhs10648/CNhs10648/coverage.w5	384	1	sum	CAGE:dura mater, adult, donor1	CAGE	CAGE/dura mater, adult, donor1	CNhs10648	CNhs10648	FALSE
35	0	CNhs10649	/home/drk/tillage/datasets/human/cage/fantom/CNhs10649/CNhs10649/coverage.w5	384	1	sum	CAGE:corpus callosum, adult, pool1	CAGE	CAGE/corpus callosum, adult, pool1	CNhs10649	CNhs10649	FALSE
36	0	CNhs10650	/home/drk/tillage/datasets/human/cage/fantom/CNhs10650/CNhs10650/coverage.w5	384	1	sum	CAGE:thymus, fetal, pool1	CAGE	CAGE/thymus, fetal, pool1	CNhs10650	CNhs10650	FALSE
37	0	CNhs10651	/home/drk/tillage/datasets/human/cage/fantom/CNhs10651/CNhs10651/coverage.w5	384	1	sum	CAGE:spleen, fetal, pool1	CAGE	CAGE/spleen, fetal, pool1	CNhs10651	CNhs10651	FALSE
38	0	CNhs10652	/home/drk/tillage/datasets/human/cage/fantom/CNhs10652/CNhs10652/coverage.w5	384	1	sum	CAGE:kidney, fetal, pool1	CAGE	CAGE/kidney, fetal, pool1	CNhs10652	CNhs10652	FALSE
39	0	CNhs10653	/home/drk/tillage/datasets/human/cage/fantom/CNhs10653/CNhs10653/coverage.w5	384	1	sum	CAGE:heart, fetal, pool1	CAGE	CAGE/heart, fetal, pool1	CNhs10653	CNhs10653	FALSE
40	0	CNhs10654	/home/drk/tillage/datasets/human/cage/fantom/CNhs10654/CNhs10654/coverage.w5	384	1	sum	CAGE:tonsil, adult, pool1	CAGE	CAGE/tonsil, adult, pool1	CNhs10654	CNhs10654	FALSE
41	0	CNhs10722	/home/drk/tillage/datasets/human/cage/fantom/CNhs10722/CNhs10722/coverage.w5	384	1	sum	CAGE:acute myeloid leukemia (FAB M5) cell line:THP-1 (fresh)	CAGE	CAGE/acute myeloid leukemia (FAB M5) cell line:THP-1 (fresh)	CNhs10722	CNhs10722	FALSE
42	0	CNhs10723	/home/drk/tillage/datasets/human/cage/fantom/CNhs10723/CNhs10723/coverage.w5	384	1	sum	CAGE:acute myeloid leukemia (FAB M5) cell line:THP-1 (revived)	CAGE	CAGE/acute myeloid leukemia (FAB M5) cell line:THP-1 (revived)	CNhs10723	CNhs10723	FALSE
43	0	CNhs10724	/home/drk/tillage/datasets/human/cage/fantom/CNhs10724/CNhs10724/coverage.w5	384	1	sum	CAGE:acute myeloid leukemia (FAB M5) cell line:THP-1 (thawed)	CAGE	CAGE/acute myeloid leukemia (FAB M5) cell line:THP-1 (thawed)	CNhs10724	CNhs10724	FALSE
44	0	CNhs10726	/home/drk/tillage/datasets/human/cage/fantom/CNhs10726/CNhs10726/coverage.w5	384	1	sum	CAGE:lung adenocarcinoma cell line:PC-14	CAGE	CAGE/lung adenocarcinoma cell line:PC-14	CNhs10726	CNhs10726	FALSE
45	0	CNhs10727	/home/drk/tillage/datasets/human/cage/fantom/CNhs10727/CNhs10727/coverage.w5	384	1	sum	CAGE:chronic myelogenous leukemia cell line:KU812	CAGE	CAGE/chronic myelogenous leukemia cell line:KU812	CNhs10727	CNhs10727	FALSE
46	0	CNhs10728	/home/drk/tillage/datasets/human/cage/fantom/CNhs10728/CNhs10728/coverage.w5	384	1	sum	CAGE:extraskeletal myxoid chondrosarcoma cell line:H-EMC-SS	CAGE	CAGE/extraskeletal myxoid chondrosarcoma cell line:H-EMC-SS	CNhs10728	CNhs10728	FALSE
47	0	CNhs10729	/home/drk/tillage/datasets/human/cage/fantom/CNhs10729/CNhs10729/coverage.w5	384	1	sum	CAGE:renal cell carcinoma cell line:OS-RC-2	CAGE	CAGE/renal cell carcinoma cell line:OS-RC-2	CNhs10729	CNhs10729	FALSE
48	0	CNhs10730	/home/drk/tillage/datasets/human/cage/fantom/CNhs10730/CNhs10730/coverage.w5	384	1	sum	CAGE:malignant trichilemmal cyst cell line:DJM-1	CAGE	CAGE/malignant trichilemmal cyst cell line:DJM-1	CNhs10730	CNhs10730	FALSE
49	0	CNhs10731	/home/drk/tillage/datasets/human/cage/fantom/CNhs10731/CNhs10731/coverage.w5	384	1	sum	CAGE:glioma cell line:GI-1	CAGE	CAGE/glioma cell line:GI-1	CNhs10731	CNhs10731	FALSE
50	0	CNhs10732	/home/drk/tillage/datasets/human/cage/fantom/CNhs10732/CNhs10732/coverage.w5	384	1	sum	CAGE:maxillary sinus tumor cell line:HSQ-89	CAGE	CAGE/maxillary sinus tumor cell line:HSQ-89	CNhs10732	CNhs10732	FALSE
51	0	CNhs10733	/home/drk/tillage/datasets/human/cage/fantom/CNhs10733/CNhs10733/coverage.w5	384	1	sum	CAGE:gall bladder carcinoma cell line:TGBC2TKB	CAGE	CAGE/gall bladder carcinoma cell line:TGBC2TKB	CNhs10733	CNhs10733	FALSE
52	0	CNhs10734	/home/drk/tillage/datasets/human/cage/fantom/CNhs10734/CNhs10734/coverage.w5	384	1	sum	CAGE:papillotubular adenocarcinoma cell line:TGBC18TKB	CAGE	CAGE/papillotubular adenocarcinoma cell line:TGBC18TKB	CNhs10734	CNhs10734	FALSE
53	0	CNhs10735	/home/drk/tillage/datasets/human/cage/fantom/CNhs10735/CNhs10735/coverage.w5	384	1	sum	CAGE:transitional-cell carcinoma cell line:5637	CAGE	CAGE/transitional-cell carcinoma cell line:5637	CNhs10735	CNhs10735	FALSE
54	0	CNhs10736	/home/drk/tillage/datasets/human/cage/fantom/CNhs10736/CNhs10736/coverage.w5	384	1	sum	CAGE:breast carcinoma cell line:MDA-MB-453	CAGE	CAGE/breast carcinoma cell line:MDA-MB-453	CNhs10736	CNhs10736	FALSE
55	0	CNhs10737	/home/drk/tillage/datasets/human/cage/fantom/CNhs10737/CNhs10737/coverage.w5	384	1	sum	CAGE:colon carcinoma cell line:COLO-320	CAGE	CAGE/colon carcinoma cell line:COLO-320	CNhs10737	CNhs10737	FALSE
56	0	CNhs10738	/home/drk/tillage/datasets/human/cage/fantom/CNhs10738/CNhs10738/coverage.w5	384	1	sum	CAGE:adult T-cell leukemia cell line:ATN-1	CAGE	CAGE/adult T-cell leukemia cell line:ATN-1	CNhs10738	CNhs10738	FALSE
57	0	CNhs10739	/home/drk/tillage/datasets/human/cage/fantom/CNhs10739/CNhs10739/coverage.w5	384	1	sum	CAGE:Burkitt's lymphoma cell line:DAUDI	CAGE	CAGE/Burkitt's lymphoma cell line:DAUDI	CNhs10739	CNhs10739	FALSE
58	0	CNhs10740	/home/drk/tillage/datasets/human/cage/fantom/CNhs10740/CNhs10740/coverage.w5	384	1	sum	CAGE:choriocarcinoma cell line:BeWo	CAGE	CAGE/choriocarcinoma cell line:BeWo	CNhs10740	CNhs10740	FALSE
59	0	CNhs10741	/home/drk/tillage/datasets/human/cage/fantom/CNhs10741/CNhs10741/coverage.w5	384	1	sum	CAGE:splenic lymphoma with villous lymphocytes cell line:SLVL	CAGE	CAGE/splenic lymphoma with villous lymphocytes cell line:SLVL	CNhs10741	CNhs10741	FALSE
60	0	CNhs10742	/home/drk/tillage/datasets/human/cage/fantom/CNhs10742/CNhs10742/coverage.w5	384	1	sum	CAGE:astrocytoma cell line:TM-31	CAGE	CAGE/astrocytoma cell line:TM-31	CNhs10742	CNhs10742	FALSE
61	0	CNhs10743	/home/drk/tillage/datasets/human/cage/fantom/CNhs10743/CNhs10743/coverage.w5	384	1	sum	CAGE:epidermoid carcinoma cell line:A431	CAGE	CAGE/epidermoid carcinoma cell line:A431	CNhs10743	CNhs10743	FALSE
62	0	CNhs10744	/home/drk/tillage/datasets/human/cage/fantom/CNhs10744/CNhs10744/coverage.w5	384	1	sum	CAGE:b cell line:RPMI1788	CAGE	CAGE/b cell line:RPMI1788	CNhs10744	CNhs10744	FALSE
63	0	CNhs10745	/home/drk/tillage/datasets/human/cage/fantom/CNhs10745/CNhs10745/coverage.w5	384	1	sum	CAGE:anaplastic carcinoma cell line:8305C	CAGE	CAGE/anaplastic carcinoma cell line:8305C	CNhs10745	CNhs10745	FALSE
64	0	CNhs10746	/home/drk/tillage/datasets/human/cage/fantom/CNhs10746/CNhs10746/coverage.w5	384	1	sum	CAGE:acute lymphoblastic leukemia (T-ALL) cell line:HPB-ALL	CAGE	CAGE/acute lymphoblastic leukemia (T-ALL) cell line:HPB-ALL	CNhs10746	CNhs10746	FALSE
65	0	CNhs10747	/home/drk/tillage/datasets/human/cage/fantom/CNhs10747/CNhs10747/coverage.w5	384	1	sum	CAGE:non T non B acute lymphoblastic leukemia (ALL) cell line:P30/OHK	CAGE	CAGE/non T non B acute lymphoblastic leukemia (ALL) cell line:P30;OHK	CNhs10747	CNhs10747	FALSE
66	0	CNhs10748	/home/drk/tillage/datasets/human/cage/fantom/CNhs10748/CNhs10748/coverage.w5	384	1	sum	CAGE:epidermoid carcinoma cell line:Ca Ski	CAGE	CAGE/epidermoid carcinoma cell line:Ca Ski	CNhs10748	CNhs10748	FALSE
67	0	CNhs10750	/home/drk/tillage/datasets/human/cage/fantom/CNhs10750/CNhs10750/coverage.w5	384	1	sum	CAGE:bile duct carcinoma cell line:HuCCT1	CAGE	CAGE/bile duct carcinoma cell line:HuCCT1	CNhs10750	CNhs10750	FALSE
68	0	CNhs10751	/home/drk/tillage/datasets/human/cage/fantom/CNhs10751/CNhs10751/coverage.w5	384	1	sum	CAGE:giant cell carcinoma cell line:Lu99B	CAGE	CAGE/giant cell carcinoma cell line:Lu99B	CNhs10751	CNhs10751	FALSE
69	0	CNhs10752	/home/drk/tillage/datasets/human/cage/fantom/CNhs10752/CNhs10752/coverage.w5	384	1	sum	CAGE:oral squamous cell carcinoma cell line:Ca9-22	CAGE	CAGE/oral squamous cell carcinoma cell line:Ca9-22	CNhs10752	CNhs10752	FALSE
70	0	CNhs10753	/home/drk/tillage/datasets/human/cage/fantom/CNhs10753/CNhs10753/coverage.w5	384	1	sum	CAGE:signet ring carcinoma cell line:Kato III	CAGE	CAGE/signet ring carcinoma cell line:Kato III	CNhs10753	CNhs10753	FALSE
71	0	CNhs10837	/home/drk/tillage/datasets/human/cage/fantom/CNhs10837/CNhs10837/coverage.w5	384	1	sum	CAGE:Endothelial Cells - Aortic, donor0	CAGE	CAGE/Endothelial Cells - Aortic, donor0	CNhs10837	CNhs10837	TRUE	pseudo-rep1
72	0	CNhs11375	/home/drk/tillage/datasets/human/cage/fantom/CNhs10837/CNhs11375/coverage.w5	384	1	sum	CAGE:Endothelial Cells - Aortic, donor2	CAGE	CAGE/Endothelial Cells - Aortic, donor2	CNhs10837	CNhs11375	TRUE	pseudo-rep1
73	0	CNhs12022	/home/drk/tillage/datasets/human/cage/fantom/CNhs10837/CNhs12022/coverage.w5	384	1	sum	CAGE:Endothelial Cells - Aortic, donor3	CAGE	CAGE/Endothelial Cells - Aortic, donor3	CNhs10837	CNhs12022	TRUE	pseudo-rep1
74	0	CNhs12495	/home/drk/tillage/datasets/human/cage/fantom/CNhs10837/CNhs12495/coverage.w5	384	1	sum	CAGE:Endothelial Cells - Aortic, donor1	CAGE	CAGE/Endothelial Cells - Aortic, donor1	CNhs10837	CNhs12495	TRUE	pseudo-rep2
75	0	CNhs10838	/home/drk/tillage/datasets/human/cage/fantom/CNhs10838/CNhs10838/coverage.w5	384	1	sum	CAGE:Smooth Muscle Cells - Aortic, donor0	CAGE	CAGE/Smooth Muscle Cells - Aortic, donor0	CNhs10838	CNhs10838	TRUE	pseudo-rep1
76	0	CNhs11085	/home/drk/tillage/datasets/human/cage/fantom/CNhs10838/CNhs11085/coverage.w5	384	1	sum	CAGE:Smooth Muscle Cells - Aortic, donor1	CAGE	CAGE/Smooth Muscle Cells - Aortic, donor1	CNhs10838	CNhs11085	TRUE	pseudo-rep1
77	0	CNhs11305	/home/drk/tillage/datasets/human/cage/fantom/CNhs10838/CNhs11305/coverage.w5	384	1	sum	CAGE:Smooth Muscle Cells - Aortic, donor2	CAGE	CAGE/Smooth Muscle Cells - Aortic, donor2	CNhs10838	CNhs11305	TRUE	pseudo-rep1
78	0	CNhs11309	/home/drk/tillage/datasets/human/cage/fantom/CNhs10838/CNhs11309/coverage.w5	384	1	sum	CAGE:Smooth Muscle Cells - Aortic, donor3	CAGE	CAGE/Smooth Muscle Cells - Aortic, donor3	CNhs10838	CNhs11309	TRUE	pseudo-rep2
79	0	CNhs10839	/home/drk/tillage/datasets/human/cage/fantom/CNhs10839/CNhs10839/coverage.w5	384	1	sum	CAGE:Smooth Muscle Cells - Umbilical artery, donor0	CAGE	CAGE/Smooth Muscle Cells - Umbilical artery, donor0	CNhs10839	CNhs10839	FALSE
80	0	CNhs10842	/home/drk/tillage/datasets/human/cage/fantom/CNhs10842/CNhs10842/coverage.w5	384	1	sum	CAGE:Retinal Pigment Epithelial Cells, donor0	CAGE	CAGE/Retinal Pigment Epithelial Cells, donor0	CNhs10842	CNhs10842	TRUE	pseudo-rep1
81	0	CNhs11338	/home/drk/tillage/datasets/human/cage/fantom/CNhs10842/CNhs11338/coverage.w5	384	1	sum	CAGE:Retinal Pigment Epithelial Cells, donor1	CAGE	CAGE/Retinal Pigment Epithelial Cells, donor1	CNhs10842	CNhs11338	TRUE	pseudo-rep1
82	0	CNhs12096	/home/drk/tillage/datasets/human/cage/fantom/CNhs10842/CNhs12096/coverage.w5	384	1	sum	CAGE:Retinal Pigment Epithelial Cells, donor2	CAGE	CAGE/Retinal Pigment Epithelial Cells, donor2	CNhs10842	CNhs12096	TRUE	pseudo-rep1
83	0	CNhs12733	/home/drk/tillage/datasets/human/cage/fantom/CNhs10842/CNhs12733/coverage.w5	384	1	sum	CAGE:Retinal Pigment Epithelial Cells, donor3	CAGE	CAGE/Retinal Pigment Epithelial Cells, donor3	CNhs10842	CNhs12733	TRUE	pseudo-rep2
84	0	CNhs10843	/home/drk/tillage/datasets/human/cage/fantom/CNhs10843/CNhs10843/coverage.w5	384	1	sum	CAGE:Urothelial cells, donor0	CAGE	CAGE/Urothelial cells, donor0	CNhs10843	CNhs10843	FALSE
85	0	CNhs10844	/home/drk/tillage/datasets/human/cage/fantom/CNhs10844/CNhs10844/coverage.w5	384	1	sum	CAGE:Mesenchymal stem cells - adipose, donor0	CAGE	CAGE/Mesenchymal stem cells - adipose, donor0	CNhs10844	CNhs10844	FALSE
86	0	CNhs10845	/home/drk/tillage/datasets/human/cage/fantom/CNhs10845/CNhs10845/coverage.w5	384	1	sum	CAGE:Mesenchymal stem cells - hepatic, donor0	CAGE	CAGE/Mesenchymal stem cells - hepatic, donor0	CNhs10845	CNhs10845	FALSE
87	0	CNhs10846	/home/drk/tillage/datasets/human/cage/fantom/CNhs10846/CNhs10846/coverage.w5	384	1	sum	CAGE:Mesenchymal Stem Cells - Vertebral, donor1	CAGE	CAGE/Mesenchymal Stem Cells - Vertebral, donor1	CNhs10846	CNhs10846	FALSE
88	0	CNhs10847	/home/drk/tillage/datasets/human/cage/fantom/CNhs10847/CNhs10847/coverage.w5	384	1	sum	CAGE:Sebocyte, donor1	CAGE	CAGE/Sebocyte, donor1	CNhs10847	CNhs10847	TRUE	pseudo-rep1
89	0	CNhs11951	/home/drk/tillage/datasets/human/cage/fantom/CNhs10847/CNhs11951/coverage.w5	384	1	sum	CAGE:Sebocyte, donor2	CAGE	CAGE/Sebocyte, donor2	CNhs10847	CNhs11951	TRUE	pseudo-rep1
90	0	CNhs11995	/home/drk/tillage/datasets/human/cage/fantom/CNhs10847/CNhs11995/coverage.w5	384	1	sum	CAGE:Sebocyte, donor3	CAGE	CAGE/Sebocyte, donor3	CNhs10847	CNhs11995	TRUE	pseudo-rep2
91	0	CNhs10848	/home/drk/tillage/datasets/human/cage/fantom/CNhs10848/CNhs10848/coverage.w5	384	1	sum	CAGE:Fibroblast - Gingival, donor4 (GFH2)	CAGE	CAGE/Fibroblast - Gingival, donor4 (GFH2)	CNhs10848	CNhs10848	FALSE
92	0	CNhs10850	/home/drk/tillage/datasets/human/cage/fantom/CNhs10850/CNhs10850/coverage.w5	384	1	sum	CAGE:Mesothelial Cells, donor1	CAGE	CAGE/Mesothelial Cells, donor1	CNhs10850	CNhs10850	TRUE	pseudo-rep1
93	0	CNhs12012	/home/drk/tillage/datasets/human/cage/fantom/CNhs10850/CNhs12012/coverage.w5	384	1	sum	CAGE:Mesothelial Cells, donor3	CAGE	CAGE/Mesothelial Cells, donor3	CNhs10850	CNhs12012	TRUE	pseudo-rep1
94	0	CNhs12197	/home/drk/tillage/datasets/human/cage/fantom/CNhs10850/CNhs12197/coverage.w5	384	1	sum	CAGE:Mesothelial Cells, donor2	CAGE	CAGE/Mesothelial Cells, donor2	CNhs10850	CNhs12197	TRUE	pseudo-rep2
95	0	CNhs10851	/home/drk/tillage/datasets/human/cage/fantom/CNhs10851/CNhs10851/coverage.w5	384	1	sum	CAGE:Sertoli Cells, donor1	CAGE	CAGE/Sertoli Cells, donor1	CNhs10851	CNhs10851	TRUE	pseudo-rep1
96	0	CNhs11974	/home/drk/tillage/datasets/human/cage/fantom/CNhs10851/CNhs11974/coverage.w5	384	1	sum	CAGE:Sertoli Cells, donor2	CAGE	CAGE/Sertoli Cells, donor2	CNhs10851	CNhs11974	TRUE	pseudo-rep2
97	0	CNhs10852	/home/drk/tillage/datasets/human/cage/fantom/CNhs10852/CNhs10852/coverage.w5	384	1	sum	CAGE:CD14+ Monocytes, donor1	CAGE	CAGE/CD14+ Monocytes, donor1	CNhs10852	CNhs10852	TRUE	pseudo-rep1
98	0	CNhs11954	/home/drk/tillage/datasets/human/cage/fantom/CNhs10852/CNhs11954/coverage.w5	384	1	sum	CAGE:CD14+ Monocytes, donor2	CAGE	CAGE/CD14+ Monocytes, donor2	CNhs10852	CNhs11954	TRUE	pseudo-rep1
99	0	CNhs11997	/home/drk/tillage/datasets/human/cage/fantom/CNhs10852/CNhs11997/coverage.w5	384	1	sum	CAGE:CD14+ Monocytes, donor3	CAGE	CAGE/CD14+ Monocytes, donor3	CNhs10852	CNhs11997	TRUE	pseudo-rep2
100	0	CNhs10853	/home/drk/tillage/datasets/human/cage/fantom/CNhs10853/CNhs10853/coverage.w5	384	1	sum	CAGE:CD4+ T Cells, donor1	CAGE	CAGE/CD4+ T Cells, donor1	CNhs10853	CNhs10853	TRUE	pseudo-rep1
101	0	CNhs11955	/home/drk/tillage/datasets/human/cage/fantom/CNhs10853/CNhs11955/coverage.w5	384	1	sum	CAGE:CD4+ T Cells, donor2	CAGE	CAGE/CD4+ T Cells, donor2	CNhs10853	CNhs11955	TRUE	pseudo-rep1
102	0	CNhs11998	/home/drk/tillage/datasets/human/cage/fantom/CNhs10853/CNhs11998/coverage.w5	384	1	sum	CAGE:CD4+ T Cells, donor3	CAGE	CAGE/CD4+ T Cells, donor3	CNhs10853	CNhs11998	TRUE	pseudo-rep2
103	0	CNhs10854	/home/drk/tillage/datasets/human/cage/fantom/CNhs10854/CNhs10854/coverage.w5	384	1	sum	CAGE:CD8+ T Cells, donor1	CAGE	CAGE/CD8+ T Cells, donor1	CNhs10854	CNhs10854	TRUE	pseudo-rep1
104	0	CNhs11956	/home/drk/tillage/datasets/human/cage/fantom/CNhs10854/CNhs11956/coverage.w5	384	1	sum	CAGE:CD8+ T Cells, donor2	CAGE	CAGE/CD8+ T Cells, donor2	CNhs10854	CNhs11956	TRUE	pseudo-rep1
105	0	CNhs11999	/home/drk/tillage/datasets/human/cage/fantom/CNhs10854/CNhs11999/coverage.w5	384	1	sum	CAGE:CD8+ T Cells, donor3	CAGE	CAGE/CD8+ T Cells, donor3	CNhs10854	CNhs11999	TRUE	pseudo-rep2
106	0	CNhs10855	/home/drk/tillage/datasets/human/cage/fantom/CNhs10855/CNhs10855/coverage.w5	384	1	sum	CAGE:Dendritic Cells - monocyte immature derived, donor1, tech_rep1	CAGE	CAGE/Dendritic Cells - monocyte immature derived, donor1, tech_rep1	CNhs10855	CNhs10855	TRUE	pseudo-rep1
107	0	CNhs11062	/home/drk/tillage/datasets/human/cage/fantom/CNhs10855/CNhs11062/coverage.w5	384	1	sum	CAGE:Dendritic Cells - monocyte immature derived, donor1, tech_rep2	CAGE	CAGE/Dendritic Cells - monocyte immature derived, donor1, tech_rep2	CNhs10855	CNhs11062	TRUE	pseudo-rep2
108	0	CNhs10857	/home/drk/tillage/datasets/human/cage/fantom/CNhs10857/CNhs10857/coverage.w5	384	1	sum	CAGE:Dendritic Cells - plasmacytoid, donor1	CAGE	CAGE/Dendritic Cells - plasmacytoid, donor1	CNhs10857	CNhs10857	TRUE	pseudo-rep1
109	0	CNhs12196	/home/drk/tillage/datasets/human/cage/fantom/CNhs10857/CNhs12196/coverage.w5	384	1	sum	CAGE:Dendritic Cells - plasmacytoid, donor2	CAGE	CAGE/Dendritic Cells - plasmacytoid, donor2	CNhs10857	CNhs12196	TRUE	pseudo-rep1
110	0	CNhs12200	/home/drk/tillage/datasets/human/cage/fantom/CNhs10857/CNhs12200/coverage.w5	384	1	sum	CAGE:Dendritic Cells - plasmacytoid, donor3	CAGE	CAGE/Dendritic Cells - plasmacytoid, donor3	CNhs10857	CNhs12200	TRUE	pseudo-rep2
111	0	CNhs10858	/home/drk/tillage/datasets/human/cage/fantom/CNhs10858/CNhs10858/coverage.w5	384	1	sum	CAGE:CD14+ monocyte derived endothelial progenitor cells, donor1	CAGE	CAGE/CD14+ monocyte derived endothelial progenitor cells, donor1	CNhs10858	CNhs10858	TRUE	pseudo-rep1
112	0	CNhs11897	/home/drk/tillage/datasets/human/cage/fantom/CNhs10858/CNhs11897/coverage.w5	384	1	sum	CAGE:CD14+ monocyte derived endothelial progenitor cells, donor2	CAGE	CAGE/CD14+ monocyte derived endothelial progenitor cells, donor2	CNhs10858	CNhs11897	TRUE	pseudo-rep1
113	0	CNhs11904	/home/drk/tillage/datasets/human/cage/fantom/CNhs10858/CNhs11904/coverage.w5	384	1	sum	CAGE:CD14+ monocyte derived endothelial progenitor cells, donor3	CAGE	CAGE/CD14+ monocyte derived endothelial progenitor cells, donor3	CNhs10858	CNhs11904	TRUE	pseudo-rep2
114	0	CNhs10859	/home/drk/tillage/datasets/human/cage/fantom/CNhs10859/CNhs10859/coverage.w5	384	1	sum	CAGE:Natural Killer Cells, donor1	CAGE	CAGE/Natural Killer Cells, donor1	CNhs10859	CNhs10859	TRUE	pseudo-rep1
115	0	CNhs11957	/home/drk/tillage/datasets/human/cage/fantom/CNhs10859/CNhs11957/coverage.w5	384	1	sum	CAGE:Natural Killer Cells, donor2	CAGE	CAGE/Natural Killer Cells, donor2	CNhs10859	CNhs11957	TRUE	pseudo-rep1
116	0	CNhs12001	/home/drk/tillage/datasets/human/cage/fantom/CNhs10859/CNhs12001/coverage.w5	384	1	sum	CAGE:Natural Killer Cells, donor3	CAGE	CAGE/Natural Killer Cells, donor3	CNhs10859	CNhs12001	TRUE	pseudo-rep2
117	0	CNhs10860	/home/drk/tillage/datasets/human/cage/fantom/CNhs10860/CNhs10860/coverage.w5	384	1	sum	CAGE:Peripheral Blood Mononuclear Cells, donor1	CAGE	CAGE/Peripheral Blood Mononuclear Cells, donor1	CNhs10860	CNhs10860	TRUE	pseudo-rep1
118	0	CNhs11958	/home/drk/tillage/datasets/human/cage/fantom/CNhs10860/CNhs11958/coverage.w5	384	1	sum	CAGE:Peripheral Blood Mononuclear Cells, donor2	CAGE	CAGE/Peripheral Blood Mononuclear Cells, donor2	CNhs10860	CNhs11958	TRUE	pseudo-rep1
119	0	CNhs12002	/home/drk/tillage/datasets/human/cage/fantom/CNhs10860/CNhs12002/coverage.w5	384	1	sum	CAGE:Peripheral Blood Mononuclear Cells, donor3	CAGE	CAGE/Peripheral Blood Mononuclear Cells, donor3	CNhs10860	CNhs12002	TRUE	pseudo-rep2
120	0	CNhs10861	/home/drk/tillage/datasets/human/cage/fantom/CNhs10861/CNhs10861/coverage.w5	384	1	sum	CAGE:Macrophage - monocyte derived, donor1	CAGE	CAGE/Macrophage - monocyte derived, donor1	CNhs10861	CNhs10861	TRUE	pseudo-rep1
121	0	CNhs11899	/home/drk/tillage/datasets/human/cage/fantom/CNhs10861/CNhs11899/coverage.w5	384	1	sum	CAGE:Macrophage - monocyte derived, donor2	CAGE	CAGE/Macrophage - monocyte derived, donor2	CNhs10861	CNhs11899	TRUE	pseudo-rep1
122	0	CNhs12003	/home/drk/tillage/datasets/human/cage/fantom/CNhs10861/CNhs12003/coverage.w5	384	1	sum	CAGE:Macrophage - monocyte derived, donor3	CAGE	CAGE/Macrophage - monocyte derived, donor3	CNhs10861	CNhs12003	TRUE	pseudo-rep2
123	0	CNhs10862	/home/drk/tillage/datasets/human/cage/fantom/CNhs10862/CNhs10862/coverage.w5	384	1	sum	CAGE:Neutrophils, donor1	CAGE	CAGE/Neutrophils, donor1	CNhs10862	CNhs10862	TRUE	pseudo-rep1
124	0	CNhs11905	/home/drk/tillage/datasets/human/cage/fantom/CNhs10862/CNhs11905/coverage.w5	384	1	sum	CAGE:Neutrophils, donor3	CAGE	CAGE/Neutrophils, donor3	CNhs10862	CNhs11905	TRUE	pseudo-rep1
125	0	CNhs11959	/home/drk/tillage/datasets/human/cage/fantom/CNhs10862/CNhs11959/coverage.w5	384	1	sum	CAGE:Neutrophils, donor2	CAGE	CAGE/Neutrophils, donor2	CNhs10862	CNhs11959	TRUE	pseudo-rep2
126	0	CNhs10863	/home/drk/tillage/datasets/human/cage/fantom/CNhs10863/CNhs10863/coverage.w5	384	1	sum	CAGE:Smooth Muscle Cells - Brain Vascular, donor1	CAGE	CAGE/Smooth Muscle Cells - Brain Vascular, donor1	CNhs10863	CNhs10863	TRUE	pseudo-rep1
127	0	CNhs11900	/home/drk/tillage/datasets/human/cage/fantom/CNhs10863/CNhs11900/coverage.w5	384	1	sum	CAGE:Smooth Muscle Cells - Brain Vascular, donor2	CAGE	CAGE/Smooth Muscle Cells - Brain Vascular, donor2	CNhs10863	CNhs11900	TRUE	pseudo-rep1
128	0	CNhs12004	/home/drk/tillage/datasets/human/cage/fantom/CNhs10863/CNhs12004/coverage.w5	384	1	sum	CAGE:Smooth Muscle Cells - Brain Vascular, donor3	CAGE	CAGE/Smooth Muscle Cells - Brain Vascular, donor3	CNhs10863	CNhs12004	TRUE	pseudo-rep2
129	0	CNhs10864	/home/drk/tillage/datasets/human/cage/fantom/CNhs10864/CNhs10864/coverage.w5	384	1	sum	CAGE:Astrocyte - cerebral cortex, donor1	CAGE	CAGE/Astrocyte - cerebral cortex, donor1	CNhs10864	CNhs10864	TRUE	pseudo-rep1
130	0	CNhs11960	/home/drk/tillage/datasets/human/cage/fantom/CNhs10864/CNhs11960/coverage.w5	384	1	sum	CAGE:Astrocyte - cerebral cortex, donor2	CAGE	CAGE/Astrocyte - cerebral cortex, donor2	CNhs10864	CNhs11960	TRUE	pseudo-rep1
131	0	CNhs12005	/home/drk/tillage/datasets/human/cage/fantom/CNhs10864/CNhs12005/coverage.w5	384	1	sum	CAGE:Astrocyte - cerebral cortex, donor3	CAGE	CAGE/Astrocyte - cerebral cortex, donor3	CNhs10864	CNhs12005	TRUE	pseudo-rep2
132	0	CNhs10865	/home/drk/tillage/datasets/human/cage/fantom/CNhs10865/CNhs10865/coverage.w5	384	1	sum	CAGE:Endothelial Cells - Lymphatic, donor1	CAGE	CAGE/Endothelial Cells - Lymphatic, donor1	CNhs10865	CNhs10865	TRUE	pseudo-rep1
133	0	CNhs11901	/home/drk/tillage/datasets/human/cage/fantom/CNhs10865/CNhs11901/coverage.w5	384	1	sum	CAGE:Endothelial Cells - Lymphatic, donor2	CAGE	CAGE/Endothelial Cells - Lymphatic, donor2	CNhs10865	CNhs11901	TRUE	pseudo-rep1
134	0	CNhs11906	/home/drk/tillage/datasets/human/cage/fantom/CNhs10865/CNhs11906/coverage.w5	384	1	sum	CAGE:Endothelial Cells - Lymphatic, donor3	CAGE	CAGE/Endothelial Cells - Lymphatic, donor3	CNhs10865	CNhs11906	TRUE	pseudo-rep2
135	0	CNhs10866	/home/drk/tillage/datasets/human/cage/fantom/CNhs10866/CNhs10866/coverage.w5	384	1	sum	CAGE:Fibroblast - Gingival, donor1	CAGE	CAGE/Fibroblast - Gingival, donor1	CNhs10866	CNhs10866	TRUE	pseudo-rep1
136	0	CNhs11961	/home/drk/tillage/datasets/human/cage/fantom/CNhs10866/CNhs11961/coverage.w5	384	1	sum	CAGE:Fibroblast - Gingival, donor2	CAGE	CAGE/Fibroblast - Gingival, donor2	CNhs10866	CNhs11961	TRUE	pseudo-rep1
137	0	CNhs12006	/home/drk/tillage/datasets/human/cage/fantom/CNhs10866/CNhs12006/coverage.w5	384	1	sum	CAGE:Fibroblast - Gingival, donor3	CAGE	CAGE/Fibroblast - Gingival, donor3	CNhs10866	CNhs12006	TRUE	pseudo-rep2
138	0	CNhs10867	/home/drk/tillage/datasets/human/cage/fantom/CNhs10867/CNhs10867/coverage.w5	384	1	sum	CAGE:Fibroblast - Periodontal Ligament, donor1	CAGE	CAGE/Fibroblast - Periodontal Ligament, donor1	CNhs10867	CNhs10867	TRUE	pseudo-rep1
139	0	CNhs11907	/home/drk/tillage/datasets/human/cage/fantom/CNhs10867/CNhs11907/coverage.w5	384	1	sum	CAGE:Fibroblast - Periodontal Ligament, donor3	CAGE	CAGE/Fibroblast - Periodontal Ligament, donor3	CNhs10867	CNhs11907	TRUE	pseudo-rep1
140	0	CNhs11962	/home/drk/tillage/datasets/human/cage/fantom/CNhs10867/CNhs11962/coverage.w5	384	1	sum	CAGE:Fibroblast - Periodontal Ligament, donor2	CAGE	CAGE/Fibroblast - Periodontal Ligament, donor2	CNhs10867	CNhs11962	TRUE	pseudo-rep2
141	0	CNhs10868	/home/drk/tillage/datasets/human/cage/fantom/CNhs10868/CNhs10868/coverage.w5	384	1	sum	CAGE:Smooth Muscle Cells - Colonic, donor1	CAGE	CAGE/Smooth Muscle Cells - Colonic, donor1	CNhs10868	CNhs10868	TRUE	pseudo-rep1
142	0	CNhs11963	/home/drk/tillage/datasets/human/cage/fantom/CNhs10868/CNhs11963/coverage.w5	384	1	sum	CAGE:Smooth Muscle Cells - Colonic, donor2	CAGE	CAGE/Smooth Muscle Cells - Colonic, donor2	CNhs10868	CNhs11963	TRUE	pseudo-rep1
143	0	CNhs12007	/home/drk/tillage/datasets/human/cage/fantom/CNhs10868/CNhs12007/coverage.w5	384	1	sum	CAGE:Smooth Muscle Cells - Colonic, donor3	CAGE	CAGE/Smooth Muscle Cells - Colonic, donor3	CNhs10868	CNhs12007	TRUE	pseudo-rep2
144	0	CNhs10869	/home/drk/tillage/datasets/human/cage/fantom/CNhs10869/CNhs10869/coverage.w5	384	1	sum	CAGE:Skeletal Muscle Satellite Cells, donor1	CAGE	CAGE/Skeletal Muscle Satellite Cells, donor1	CNhs10869	CNhs10869	TRUE	pseudo-rep1
145	0	CNhs11964	/home/drk/tillage/datasets/human/cage/fantom/CNhs10869/CNhs11964/coverage.w5	384	1	sum	CAGE:Skeletal Muscle Satellite Cells, donor2	CAGE	CAGE/Skeletal Muscle Satellite Cells, donor2	CNhs10869	CNhs11964	TRUE	pseudo-rep1
146	0	CNhs12008	/home/drk/tillage/datasets/human/cage/fantom/CNhs10869/CNhs12008/coverage.w5	384	1	sum	CAGE:Skeletal Muscle Satellite Cells, donor3	CAGE	CAGE/Skeletal Muscle Satellite Cells, donor3	CNhs10869	CNhs12008	TRUE	pseudo-rep2
147	0	CNhs10870	/home/drk/tillage/datasets/human/cage/fantom/CNhs10870/CNhs10870/coverage.w5	384	1	sum	CAGE:Myoblast, donor1	CAGE	CAGE/Myoblast, donor1	CNhs10870	CNhs10870	TRUE	pseudo-rep1
148	0	CNhs11908	/home/drk/tillage/datasets/human/cage/fantom/CNhs10870/CNhs11908/coverage.w5	384	1	sum	CAGE:Myoblast, donor3	CAGE	CAGE/Myoblast, donor3	CNhs10870	CNhs11908	TRUE	pseudo-rep1
149	0	CNhs11965	/home/drk/tillage/datasets/human/cage/fantom/CNhs10870/CNhs11965/coverage.w5	384	1	sum	CAGE:Myoblast, donor2	CAGE	CAGE/Myoblast, donor2	CNhs10870	CNhs11965	TRUE	pseudo-rep2
150	0	CNhs10871	/home/drk/tillage/datasets/human/cage/fantom/CNhs10871/CNhs10871/coverage.w5	384	1	sum	CAGE:Ciliary Epithelial Cells, donor1	CAGE	CAGE/Ciliary Epithelial Cells, donor1	CNhs10871	CNhs10871	TRUE	pseudo-rep1
151	0	CNhs11966	/home/drk/tillage/datasets/human/cage/fantom/CNhs10871/CNhs11966/coverage.w5	384	1	sum	CAGE:Ciliary Epithelial Cells, donor2	CAGE	CAGE/Ciliary Epithelial Cells, donor2	CNhs10871	CNhs11966	TRUE	pseudo-rep1
152	0	CNhs12009	/home/drk/tillage/datasets/human/cage/fantom/CNhs10871/CNhs12009/coverage.w5	384	1	sum	CAGE:Ciliary Epithelial Cells, donor3	CAGE	CAGE/Ciliary Epithelial Cells, donor3	CNhs10871	CNhs12009	TRUE	pseudo-rep2
153	0	CNhs10872	/home/drk/tillage/datasets/human/cage/fantom/CNhs10872/CNhs10872/coverage.w5	384	1	sum	CAGE:Endothelial Cells - Umbilical vein, donor1	CAGE	CAGE/Endothelial Cells - Umbilical vein, donor1	CNhs10872	CNhs10872	TRUE	pseudo-rep1
154	0	CNhs11967	/home/drk/tillage/datasets/human/cage/fantom/CNhs10872/CNhs11967/coverage.w5	384	1	sum	CAGE:Endothelial Cells - Umbilical vein, donor2	CAGE	CAGE/Endothelial Cells - Umbilical vein, donor2	CNhs10872	CNhs11967	TRUE	pseudo-rep1
155	0	CNhs12010	/home/drk/tillage/datasets/human/cage/fantom/CNhs10872/CNhs12010/coverage.w5	384	1	sum	CAGE:Endothelial Cells - Umbilical vein, donor3	CAGE	CAGE/Endothelial Cells - Umbilical vein, donor3	CNhs10872	CNhs12010	TRUE	pseudo-rep2
156	0	CNhs10874	/home/drk/tillage/datasets/human/cage/fantom/CNhs10874/CNhs10874/coverage.w5	384	1	sum	CAGE:Fibroblast - Aortic Adventitial, donor1	CAGE	CAGE/Fibroblast - Aortic Adventitial, donor1	CNhs10874	CNhs10874	TRUE	pseudo-rep1
157	0	CNhs11968	/home/drk/tillage/datasets/human/cage/fantom/CNhs10874/CNhs11968/coverage.w5	384	1	sum	CAGE:Fibroblast - Aortic Adventitial, donor2	CAGE	CAGE/Fibroblast - Aortic Adventitial, donor2	CNhs10874	CNhs11968	TRUE	pseudo-rep1
158	0	CNhs12011	/home/drk/tillage/datasets/human/cage/fantom/CNhs10874/CNhs12011/coverage.w5	384	1	sum	CAGE:Fibroblast - Aortic Adventitial, donor3	CAGE	CAGE/Fibroblast - Aortic Adventitial, donor3	CNhs10874	CNhs12011	TRUE	pseudo-rep2
159	0	CNhs10875	/home/drk/tillage/datasets/human/cage/fantom/CNhs10875/CNhs10875/coverage.w5	384	1	sum	CAGE:Intestinal epithelial cells (polarized), donor1	CAGE	CAGE/Intestinal epithelial cells (polarized), donor1	CNhs10875	CNhs10875	FALSE
160	0	CNhs10876	/home/drk/tillage/datasets/human/cage/fantom/CNhs10876/CNhs10876/coverage.w5	384	1	sum	CAGE:Anulus Pulposus Cell, donor1	CAGE	CAGE/Anulus Pulposus Cell, donor1	CNhs10876	CNhs10876	TRUE	pseudo-rep1
161	0	CNhs12064	/home/drk/tillage/datasets/human/cage/fantom/CNhs10876/CNhs12064/coverage.w5	384	1	sum	CAGE:Anulus Pulposus Cell, donor2	CAGE	CAGE/Anulus Pulposus Cell, donor2	CNhs10876	CNhs12064	TRUE	pseudo-rep2
162	0	CNhs10877	/home/drk/tillage/datasets/human/cage/fantom/CNhs10877/CNhs10877/coverage.w5	384	1	sum	CAGE:Pancreatic stromal cells, donor1	CAGE	CAGE/Pancreatic stromal cells, donor1	CNhs10877	CNhs10877	FALSE
163	0	CNhs10878	/home/drk/tillage/datasets/human/cage/fantom/CNhs10878/CNhs10878/coverage.w5	384	1	sum	CAGE:Fibroblast - Pulmonary Artery, donor1	CAGE	CAGE/Fibroblast - Pulmonary Artery, donor1	CNhs10878	CNhs10878	FALSE
164	0	CNhs10879	/home/drk/tillage/datasets/human/cage/fantom/CNhs10879/CNhs10879/coverage.w5	384	1	sum	CAGE:Keratinocyte - oral, donor1	CAGE	CAGE/Keratinocyte - oral, donor1	CNhs10879	CNhs10879	FALSE
165	0	CNhs10881	/home/drk/tillage/datasets/human/cage/fantom/CNhs10881/CNhs10881/coverage.w5	384	1	sum	CAGE:Nucleus Pulposus Cell, donor1	CAGE	CAGE/Nucleus Pulposus Cell, donor1	CNhs10881	CNhs10881	TRUE	pseudo-rep1
166	0	CNhs12019	/home/drk/tillage/datasets/human/cage/fantom/CNhs10881/CNhs12019/coverage.w5	384	1	sum	CAGE:Nucleus Pulposus Cell, donor2	CAGE	CAGE/Nucleus Pulposus Cell, donor2	CNhs10881	CNhs12019	TRUE	pseudo-rep1
167	0	CNhs12063	/home/drk/tillage/datasets/human/cage/fantom/CNhs10881/CNhs12063/coverage.w5	384	1	sum	CAGE:Nucleus Pulposus Cell, donor3	CAGE	CAGE/Nucleus Pulposus Cell, donor3	CNhs10881	CNhs12063	TRUE	pseudo-rep2
168	0	CNhs10882	/home/drk/tillage/datasets/human/cage/fantom/CNhs10882/CNhs10882/coverage.w5	384	1	sum	CAGE:Prostate Epithelial Cells (polarized), donor1	CAGE	CAGE/Prostate Epithelial Cells (polarized), donor1	CNhs10882	CNhs10882	FALSE
169	0	CNhs10883	/home/drk/tillage/datasets/human/cage/fantom/CNhs10883/CNhs10883/coverage.w5	384	1	sum	CAGE:Prostate Stromal Cells, donor1	CAGE	CAGE/Prostate Stromal Cells, donor1	CNhs10883	CNhs10883	TRUE	pseudo-rep1
170	0	CNhs11973	/home/drk/tillage/datasets/human/cage/fantom/CNhs10883/CNhs11973/coverage.w5	384	1	sum	CAGE:Prostate Stromal Cells, donor2	CAGE	CAGE/Prostate Stromal Cells, donor2	CNhs10883	CNhs11973	TRUE	pseudo-rep1
171	0	CNhs12015	/home/drk/tillage/datasets/human/cage/fantom/CNhs10883/CNhs12015/coverage.w5	384	1	sum	CAGE:Prostate Stromal Cells, donor3	CAGE	CAGE/Prostate Stromal Cells, donor3	CNhs10883	CNhs12015	TRUE	pseudo-rep2
172	0	CNhs10884	/home/drk/tillage/datasets/human/cage/fantom/CNhs10884/CNhs10884/coverage.w5	384	1	sum	CAGE:Small Airway Epithelial Cells, donor1	CAGE	CAGE/Small Airway Epithelial Cells, donor1	CNhs10884	CNhs10884	TRUE	pseudo-rep1
173	0	CNhs11975	/home/drk/tillage/datasets/human/cage/fantom/CNhs10884/CNhs11975/coverage.w5	384	1	sum	CAGE:Small Airway Epithelial Cells, donor2	CAGE	CAGE/Small Airway Epithelial Cells, donor2	CNhs10884	CNhs11975	TRUE	pseudo-rep1
174	0	CNhs12016	/home/drk/tillage/datasets/human/cage/fantom/CNhs10884/CNhs12016/coverage.w5	384	1	sum	CAGE:Small Airway Epithelial Cells, donor3	CAGE	CAGE/Small Airway Epithelial Cells, donor3	CNhs10884	CNhs12016	TRUE	pseudo-rep2
175	0	CNhs11045	/home/drk/tillage/datasets/human/cage/fantom/CNhs11045/CNhs11045/coverage.w5	384	1	sum	CAGE:cord blood derived cell line:COBL-a untreated	CAGE	CAGE/cord blood derived cell line:COBL-a untreated	CNhs11045	CNhs11045	FALSE
176	0	CNhs11046	/home/drk/tillage/datasets/human/cage/fantom/CNhs11046/CNhs11046/coverage.w5	384	1	sum	CAGE:embryonic kidney cell line: HEK293/SLAM untreated	CAGE	CAGE/embryonic kidney cell line: HEK293;SLAM untreated	CNhs11046	CNhs11046	FALSE
177	0	CNhs11047	/home/drk/tillage/datasets/human/cage/fantom/CNhs11047/CNhs11047/coverage.w5	384	1	sum	CAGE:embryonic kidney cell line: HEK293/SLAM infection, 24hr	CAGE	CAGE/embryonic kidney cell line: HEK293;SLAM infection, 24hr	CNhs11047	CNhs11047	FALSE
178	0	CNhs11049	/home/drk/tillage/datasets/human/cage/fantom/CNhs11049/CNhs11049/coverage.w5	384	1	sum	CAGE:cord blood derived cell line:COBL-a 24h infection(-C)	CAGE	CAGE/cord blood derived cell line:COBL-a 24h infection(-C)	CNhs11049	CNhs11049	FALSE
179	0	CNhs11050	/home/drk/tillage/datasets/human/cage/fantom/CNhs11050/CNhs11050/coverage.w5	384	1	sum	CAGE:cord blood derived cell line:COBL-a 24h infection	CAGE	CAGE/cord blood derived cell line:COBL-a 24h infection	CNhs11050	CNhs11050	FALSE
180	0	CNhs11051	/home/drk/tillage/datasets/human/cage/fantom/CNhs11051/CNhs11051/coverage.w5	384	1	sum	CAGE:Adipocyte - breast, donor1	CAGE	CAGE/Adipocyte - breast, donor1	CNhs11051	CNhs11051	TRUE	pseudo-rep1
181	0	CNhs11969	/home/drk/tillage/datasets/human/cage/fantom/CNhs11051/CNhs11969/coverage.w5	384	1	sum	CAGE:Adipocyte - breast, donor2	CAGE	CAGE/Adipocyte - breast, donor2	CNhs11051	CNhs11969	TRUE	pseudo-rep2
182	0	CNhs11052	/home/drk/tillage/datasets/human/cage/fantom/CNhs11052/CNhs11052/coverage.w5	384	1	sum	CAGE:Preadipocyte - breast, donor1	CAGE	CAGE/Preadipocyte - breast, donor1	CNhs11052	CNhs11052	TRUE	pseudo-rep1
183	0	CNhs11971	/home/drk/tillage/datasets/human/cage/fantom/CNhs11052/CNhs11971/coverage.w5	384	1	sum	CAGE:Preadipocyte - breast, donor2	CAGE	CAGE/Preadipocyte - breast, donor2	CNhs11052	CNhs11971	TRUE	pseudo-rep2
184	0	CNhs11054	/home/drk/tillage/datasets/human/cage/fantom/CNhs11054/CNhs11054/coverage.w5	384	1	sum	CAGE:Adipocyte - omental, donor1	CAGE	CAGE/Adipocyte - omental, donor1	CNhs11054	CNhs11054	TRUE	pseudo-rep1
185	0	CNhs12067	/home/drk/tillage/datasets/human/cage/fantom/CNhs11054/CNhs12067/coverage.w5	384	1	sum	CAGE:Adipocyte - omental, donor2	CAGE	CAGE/Adipocyte - omental, donor2	CNhs11054	CNhs12067	TRUE	pseudo-rep1
186	0	CNhs12068	/home/drk/tillage/datasets/human/cage/fantom/CNhs11054/CNhs12068/coverage.w5	384	1	sum	CAGE:Adipocyte - omental, donor3	CAGE	CAGE/Adipocyte - omental, donor3	CNhs11054	CNhs12068	TRUE	pseudo-rep2
187	0	CNhs11057	/home/drk/tillage/datasets/human/cage/fantom/CNhs11057/CNhs11057/coverage.w5	384	1	sum	CAGE:Mesenchymal Stem Cells - Wharton's Jelly, donor1	CAGE	CAGE/Mesenchymal Stem Cells - Wharton's Jelly, donor1	CNhs11057	CNhs11057	FALSE
188	0	CNhs11061	/home/drk/tillage/datasets/human/cage/fantom/CNhs11061/CNhs11061/coverage.w5	384	1	sum	CAGE:Gingival epithelial cells, donor1 (GEA11)	CAGE	CAGE/Gingival epithelial cells, donor1 (GEA11)	CNhs11061	CNhs11061	FALSE
189	0	CNhs11063	/home/drk/tillage/datasets/human/cage/fantom/CNhs11063/CNhs11063/coverage.w5	384	1	sum	CAGE:Neural stem cells, donor1	CAGE	CAGE/Neural stem cells, donor1	CNhs11063	CNhs11063	TRUE	pseudo-rep1
190	0	CNhs11384	/home/drk/tillage/datasets/human/cage/fantom/CNhs11063/CNhs11384/coverage.w5	384	1	sum	CAGE:Neural stem cells, donor2	CAGE	CAGE/Neural stem cells, donor2	CNhs11063	CNhs11384	TRUE	pseudo-rep2
191	0	CNhs11064	/home/drk/tillage/datasets/human/cage/fantom/CNhs11064/CNhs11064/coverage.w5	384	1	sum	CAGE:Keratinocyte - epidermal, donor1	CAGE	CAGE/Keratinocyte - epidermal, donor1	CNhs11064	CNhs11064	TRUE	pseudo-rep1
192	0	CNhs11381	/home/drk/tillage/datasets/human/cage/fantom/CNhs11064/CNhs11381/coverage.w5	384	1	sum	CAGE:Keratinocyte - epidermal, donor2	CAGE	CAGE/Keratinocyte - epidermal, donor2	CNhs11064	CNhs11381	TRUE	pseudo-rep1
193	0	CNhs12031	/home/drk/tillage/datasets/human/cage/fantom/CNhs11064/CNhs12031/coverage.w5	384	1	sum	CAGE:Keratinocyte - epidermal, donor3	CAGE	CAGE/Keratinocyte - epidermal, donor3	CNhs11064	CNhs12031	TRUE	pseudo-rep2
194	0	CNhs11065	/home/drk/tillage/datasets/human/cage/fantom/CNhs11065/CNhs11065/coverage.w5	384	1	sum	CAGE:Preadipocyte - omental, donor1	CAGE	CAGE/Preadipocyte - omental, donor1	CNhs11065	CNhs11065	TRUE	pseudo-rep1
195	0	CNhs11902	/home/drk/tillage/datasets/human/cage/fantom/CNhs11065/CNhs11902/coverage.w5	384	1	sum	CAGE:Preadipocyte - omental, donor2	CAGE	CAGE/Preadipocyte - omental, donor2	CNhs11065	CNhs11902	TRUE	pseudo-rep1
196	0	CNhs12013	/home/drk/tillage/datasets/human/cage/fantom/CNhs11065/CNhs12013/coverage.w5	384	1	sum	CAGE:Preadipocyte - omental, donor3	CAGE	CAGE/Preadipocyte - omental, donor3	CNhs11065	CNhs12013	TRUE	pseudo-rep2
197	0	CNhs11067	/home/drk/tillage/datasets/human/cage/fantom/CNhs11067/CNhs11067/coverage.w5	384	1	sum	CAGE:Smooth Muscle Cells - Internal Thoracic Artery, donor1	CAGE	CAGE/Smooth Muscle Cells - Internal Thoracic Artery, donor1	CNhs11067	CNhs11067	TRUE	pseudo-rep1
198	0	CNhs11988	/home/drk/tillage/datasets/human/cage/fantom/CNhs11067/CNhs11988/coverage.w5	384	1	sum	CAGE:Smooth Muscle Cells - Internal Thoracic Artery, donor2	CAGE	CAGE/Smooth Muscle Cells - Internal Thoracic Artery, donor2	CNhs11067	CNhs11988	TRUE	pseudo-rep1
199	0	CNhs12046	/home/drk/tillage/datasets/human/cage/fantom/CNhs11067/CNhs12046/coverage.w5	384	1	sum	CAGE:Smooth Muscle Cells - Internal Thoracic Artery, donor3	CAGE	CAGE/Smooth Muscle Cells - Internal Thoracic Artery, donor3	CNhs11067	CNhs12046	TRUE	pseudo-rep2
200	0	CNhs11068	/home/drk/tillage/datasets/human/cage/fantom/CNhs11068/CNhs11068/coverage.w5	384	1	sum	CAGE:Synoviocyte, donor1	CAGE	CAGE/Synoviocyte, donor1	CNhs11068	CNhs11068	TRUE	pseudo-rep1
201	0	CNhs11992	/home/drk/tillage/datasets/human/cage/fantom/CNhs11068/CNhs11992/coverage.w5	384	1	sum	CAGE:Synoviocyte, donor2	CAGE	CAGE/Synoviocyte, donor2	CNhs11068	CNhs11992	TRUE	pseudo-rep1
202	0	CNhs12050	/home/drk/tillage/datasets/human/cage/fantom/CNhs11068/CNhs12050/coverage.w5	384	1	sum	CAGE:Synoviocyte, donor3	CAGE	CAGE/Synoviocyte, donor3	CNhs11068	CNhs12050	TRUE	pseudo-rep2
203	0	CNhs11073	/home/drk/tillage/datasets/human/cage/fantom/CNhs11073/CNhs11073/coverage.w5	384	1	sum	CAGE:Mast cell - stimulated, donor1	CAGE	CAGE/Mast cell - stimulated, donor1	CNhs11073	CNhs11073	FALSE
204	0	CNhs11074	/home/drk/tillage/datasets/human/cage/fantom/CNhs11074/CNhs11074/coverage.w5	384	1	sum	CAGE:Fibroblast - skin spinal muscular atrophy, donor1	CAGE	CAGE/Fibroblast - skin spinal muscular atrophy, donor1	CNhs11074	CNhs11074	TRUE	pseudo-rep1
205	0	CNhs11911	/home/drk/tillage/datasets/human/cage/fantom/CNhs11074/CNhs11911/coverage.w5	384	1	sum	CAGE:Fibroblast - skin spinal muscular atrophy, donor2	CAGE	CAGE/Fibroblast - skin spinal muscular atrophy, donor2	CNhs11074	CNhs11911	TRUE	pseudo-rep1
206	0	CNhs11912	/home/drk/tillage/datasets/human/cage/fantom/CNhs11074/CNhs11912/coverage.w5	384	1	sum	CAGE:Fibroblast - skin spinal muscular atrophy, donor3	CAGE	CAGE/Fibroblast - skin spinal muscular atrophy, donor3	CNhs11074	CNhs11912	TRUE	pseudo-rep2
207	0	CNhs11075	/home/drk/tillage/datasets/human/cage/fantom/CNhs11075/CNhs11075/coverage.w5	384	1	sum	CAGE:Whole blood (ribopure), donor090325, donation1	CAGE	CAGE/Whole blood (ribopure), donor090325, donation1	CNhs11075	CNhs11075	TRUE	pseudo-rep1
208	0	CNhs11672	/home/drk/tillage/datasets/human/cage/fantom/CNhs11075/CNhs11672/coverage.w5	384	1	sum	CAGE:Whole blood (ribopure), donor090612, donation1	CAGE	CAGE/Whole blood (ribopure), donor090612, donation1	CNhs11075	CNhs11672	TRUE	pseudo-rep1
209	0	CNhs11675	/home/drk/tillage/datasets/human/cage/fantom/CNhs11075/CNhs11675/coverage.w5	384	1	sum	CAGE:Whole blood (ribopure), donor090309, donation1	CAGE	CAGE/Whole blood (ribopure), donor090309, donation1	CNhs11075	CNhs11675	TRUE	pseudo-rep2
210	0	CNhs11076	/home/drk/tillage/datasets/human/cage/fantom/CNhs11076/CNhs11076/coverage.w5	384	1	sum	CAGE:Whole blood (ribopure), donor090325, donation2	CAGE	CAGE/Whole blood (ribopure), donor090325, donation2	CNhs11076	CNhs11076	TRUE	pseudo-rep1
211	0	CNhs11671	/home/drk/tillage/datasets/human/cage/fantom/CNhs11076/CNhs11671/coverage.w5	384	1	sum	CAGE:Whole blood (ribopure), donor090309, donation2	CAGE	CAGE/Whole blood (ribopure), donor090309, donation2	CNhs11076	CNhs11671	TRUE	pseudo-rep1
212	0	CNhs11673	/home/drk/tillage/datasets/human/cage/fantom/CNhs11076/CNhs11673/coverage.w5	384	1	sum	CAGE:Whole blood (ribopure), donor090612, donation2	CAGE	CAGE/Whole blood (ribopure), donor090612, donation2	CNhs11076	CNhs11673	TRUE	pseudo-rep2
213	0	CNhs11077	/home/drk/tillage/datasets/human/cage/fantom/CNhs11077/CNhs11077/coverage.w5	384	1	sum	CAGE:Mammary Epithelial Cell, donor1	CAGE	CAGE/Mammary Epithelial Cell, donor1	CNhs11077	CNhs11077	TRUE	pseudo-rep1
214	0	CNhs11382	/home/drk/tillage/datasets/human/cage/fantom/CNhs11077/CNhs11382/coverage.w5	384	1	sum	CAGE:Mammary Epithelial Cell, donor2	CAGE	CAGE/Mammary Epithelial Cell, donor2	CNhs11077	CNhs11382	TRUE	pseudo-rep1
215	0	CNhs12032	/home/drk/tillage/datasets/human/cage/fantom/CNhs11077/CNhs12032/coverage.w5	384	1	sum	CAGE:Mammary Epithelial Cell, donor3	CAGE	CAGE/Mammary Epithelial Cell, donor3	CNhs11077	CNhs12032	TRUE	pseudo-rep2
216	0	CNhs11078	/home/drk/tillage/datasets/human/cage/fantom/CNhs11078/CNhs11078/coverage.w5	384	1	sum	CAGE:Osteoblast, donor1	CAGE	CAGE/Osteoblast, donor1	CNhs11078	CNhs11078	TRUE	pseudo-rep1
217	0	CNhs11385	/home/drk/tillage/datasets/human/cage/fantom/CNhs11078/CNhs11385/coverage.w5	384	1	sum	CAGE:Osteoblast, donor2	CAGE	CAGE/Osteoblast, donor2	CNhs11078	CNhs11385	TRUE	pseudo-rep1
218	0	CNhs12036	/home/drk/tillage/datasets/human/cage/fantom/CNhs11078/CNhs12036/coverage.w5	384	1	sum	CAGE:Osteoblast, donor3	CAGE	CAGE/Osteoblast, donor3	CNhs11078	CNhs12036	TRUE	pseudo-rep2
219	0	CNhs11079	/home/drk/tillage/datasets/human/cage/fantom/CNhs11079/CNhs11079/coverage.w5	384	1	sum	CAGE:Placental Epithelial Cells, donor1	CAGE	CAGE/Placental Epithelial Cells, donor1	CNhs11079	CNhs11079	TRUE	pseudo-rep1
220	0	CNhs11386	/home/drk/tillage/datasets/human/cage/fantom/CNhs11079/CNhs11386/coverage.w5	384	1	sum	CAGE:Placental Epithelial Cells, donor2	CAGE	CAGE/Placental Epithelial Cells, donor2	CNhs11079	CNhs11386	TRUE	pseudo-rep1
221	0	CNhs12037	/home/drk/tillage/datasets/human/cage/fantom/CNhs11079/CNhs12037/coverage.w5	384	1	sum	CAGE:Placental Epithelial Cells, donor3	CAGE	CAGE/Placental Epithelial Cells, donor3	CNhs11079	CNhs12037	TRUE	pseudo-rep2
222	0	CNhs11081	/home/drk/tillage/datasets/human/cage/fantom/CNhs11081/CNhs11081/coverage.w5	384	1	sum	CAGE:Preadipocyte - subcutaneous, donor1	CAGE	CAGE/Preadipocyte - subcutaneous, donor1	CNhs11081	CNhs11081	TRUE	pseudo-rep1
223	0	CNhs11981	/home/drk/tillage/datasets/human/cage/fantom/CNhs11081/CNhs11981/coverage.w5	384	1	sum	CAGE:Preadipocyte - subcutaneous, donor2	CAGE	CAGE/Preadipocyte - subcutaneous, donor2	CNhs11081	CNhs11981	TRUE	pseudo-rep1
224	0	CNhs12038	/home/drk/tillage/datasets/human/cage/fantom/CNhs11081/CNhs12038/coverage.w5	384	1	sum	CAGE:Preadipocyte - subcutaneous, donor3	CAGE	CAGE/Preadipocyte - subcutaneous, donor3	CNhs11081	CNhs12038	TRUE	pseudo-rep2
225	0	CNhs11082	/home/drk/tillage/datasets/human/cage/fantom/CNhs11082/CNhs11082/coverage.w5	384	1	sum	CAGE:Preadipocyte - visceral, donor1	CAGE	CAGE/Preadipocyte - visceral, donor1	CNhs11082	CNhs11082	TRUE	pseudo-rep1
226	0	CNhs11982	/home/drk/tillage/datasets/human/cage/fantom/CNhs11082/CNhs11982/coverage.w5	384	1	sum	CAGE:Preadipocyte - visceral, donor2	CAGE	CAGE/Preadipocyte - visceral, donor2	CNhs11082	CNhs11982	TRUE	pseudo-rep1
227	0	CNhs12039	/home/drk/tillage/datasets/human/cage/fantom/CNhs11082/CNhs12039/coverage.w5	384	1	sum	CAGE:Preadipocyte - visceral, donor3	CAGE	CAGE/Preadipocyte - visceral, donor3	CNhs11082	CNhs12039	TRUE	pseudo-rep2
228	0	CNhs11083	/home/drk/tillage/datasets/human/cage/fantom/CNhs11083/CNhs11083/coverage.w5	384	1	sum	CAGE:Skeletal Muscle Cells, donor1	CAGE	CAGE/Skeletal Muscle Cells, donor1	CNhs11083	CNhs11083	TRUE	pseudo-rep1
229	0	CNhs11983	/home/drk/tillage/datasets/human/cage/fantom/CNhs11083/CNhs11983/coverage.w5	384	1	sum	CAGE:Skeletal Muscle Cells, donor2	CAGE	CAGE/Skeletal Muscle Cells, donor2	CNhs11083	CNhs11983	TRUE	pseudo-rep1
230	0	CNhs12040	/home/drk/tillage/datasets/human/cage/fantom/CNhs11083/CNhs12040/coverage.w5	384	1	sum	CAGE:Skeletal Muscle Cells, donor3	CAGE	CAGE/Skeletal Muscle Cells, donor3	CNhs11083	CNhs12040	TRUE	pseudo-rep1
231	0	CNhs12053	/home/drk/tillage/datasets/human/cage/fantom/CNhs11083/CNhs12053/coverage.w5	384	1	sum	CAGE:Skeletal Muscle Cells, donor4	CAGE	CAGE/Skeletal Muscle Cells, donor4	CNhs11083	CNhs12053	TRUE	pseudo-rep1
232	0	CNhs12056	/home/drk/tillage/datasets/human/cage/fantom/CNhs11083/CNhs12056/coverage.w5	384	1	sum	CAGE:Skeletal Muscle Cells, donor5	CAGE	CAGE/Skeletal Muscle Cells, donor5	CNhs11083	CNhs12056	TRUE	pseudo-rep2
233	0	CNhs12060	/home/drk/tillage/datasets/human/cage/fantom/CNhs11083/CNhs12060/coverage.w5	384	1	sum	CAGE:Skeletal Muscle Cells, donor6	CAGE	CAGE/Skeletal Muscle Cells, donor6	CNhs11083	CNhs12060	TRUE	pseudo-rep2
234	0	CNhs11084	/home/drk/tillage/datasets/human/cage/fantom/CNhs11084/CNhs11084/coverage.w5	384	1	sum	CAGE:Skeletal muscle cells differentiated into Myotubes - multinucleated, donor1	CAGE	CAGE/Skeletal muscle cells differentiated into Myotubes - multinucleated, donor1	CNhs11084	CNhs11084	TRUE	pseudo-rep1
235	0	CNhs11984	/home/drk/tillage/datasets/human/cage/fantom/CNhs11084/CNhs11984/coverage.w5	384	1	sum	CAGE:Skeletal muscle cells differentiated into Myotubes - multinucleated, donor2	CAGE	CAGE/Skeletal muscle cells differentiated into Myotubes - multinucleated, donor2	CNhs11084	CNhs11984	TRUE	pseudo-rep1
236	0	CNhs12041	/home/drk/tillage/datasets/human/cage/fantom/CNhs11084/CNhs12041/coverage.w5	384	1	sum	CAGE:Skeletal muscle cells differentiated into Myotubes - multinucleated, donor3	CAGE	CAGE/Skeletal muscle cells differentiated into Myotubes - multinucleated, donor3	CNhs11084	CNhs12041	TRUE	pseudo-rep2
237	0	CNhs11086	/home/drk/tillage/datasets/human/cage/fantom/CNhs11086/CNhs11086/coverage.w5	384	1	sum	CAGE:Smooth Muscle Cells - Brachiocephalic, donor1	CAGE	CAGE/Smooth Muscle Cells - Brachiocephalic, donor1	CNhs11086	CNhs11086	TRUE	pseudo-rep1
238	0	CNhs11985	/home/drk/tillage/datasets/human/cage/fantom/CNhs11086/CNhs11985/coverage.w5	384	1	sum	CAGE:Smooth Muscle Cells - Brachiocephalic, donor2	CAGE	CAGE/Smooth Muscle Cells - Brachiocephalic, donor2	CNhs11086	CNhs11985	TRUE	pseudo-rep1
239	0	CNhs12043	/home/drk/tillage/datasets/human/cage/fantom/CNhs11086/CNhs12043/coverage.w5	384	1	sum	CAGE:Smooth Muscle Cells - Brachiocephalic, donor3	CAGE	CAGE/Smooth Muscle Cells - Brachiocephalic, donor3	CNhs11086	CNhs12043	TRUE	pseudo-rep2
240	0	CNhs11087	/home/drk/tillage/datasets/human/cage/fantom/CNhs11087/CNhs11087/coverage.w5	384	1	sum	CAGE:Smooth Muscle Cells - Carotid, donor1	CAGE	CAGE/Smooth Muscle Cells - Carotid, donor1	CNhs11087	CNhs11087	TRUE	pseudo-rep1
241	0	CNhs11986	/home/drk/tillage/datasets/human/cage/fantom/CNhs11087/CNhs11986/coverage.w5	384	1	sum	CAGE:Smooth Muscle Cells - Carotid, donor2	CAGE	CAGE/Smooth Muscle Cells - Carotid, donor2	CNhs11087	CNhs11986	TRUE	pseudo-rep1
242	0	CNhs12044	/home/drk/tillage/datasets/human/cage/fantom/CNhs11087/CNhs12044/coverage.w5	384	1	sum	CAGE:Smooth Muscle Cells - Carotid, donor3	CAGE	CAGE/Smooth Muscle Cells - Carotid, donor3	CNhs11087	CNhs12044	TRUE	pseudo-rep2
243	0	CNhs11088	/home/drk/tillage/datasets/human/cage/fantom/CNhs11088/CNhs11088/coverage.w5	384	1	sum	CAGE:Smooth Muscle Cells - Coronary Artery, donor1	CAGE	CAGE/Smooth Muscle Cells - Coronary Artery, donor1	CNhs11088	CNhs11088	TRUE	pseudo-rep1
244	0	CNhs11987	/home/drk/tillage/datasets/human/cage/fantom/CNhs11088/CNhs11987/coverage.w5	384	1	sum	CAGE:Smooth Muscle Cells - Coronary Artery, donor2	CAGE	CAGE/Smooth Muscle Cells - Coronary Artery, donor2	CNhs11088	CNhs11987	TRUE	pseudo-rep1
245	0	CNhs12045	/home/drk/tillage/datasets/human/cage/fantom/CNhs11088/CNhs12045/coverage.w5	384	1	sum	CAGE:Smooth Muscle Cells - Coronary Artery, donor3	CAGE	CAGE/Smooth Muscle Cells - Coronary Artery, donor3	CNhs11088	CNhs12045	TRUE	pseudo-rep2
246	0	CNhs11089	/home/drk/tillage/datasets/human/cage/fantom/CNhs11089/CNhs11089/coverage.w5	384	1	sum	CAGE:Smooth Muscle Cells - Pulmonary Artery, donor1	CAGE	CAGE/Smooth Muscle Cells - Pulmonary Artery, donor1	CNhs11089	CNhs11089	TRUE	pseudo-rep1
247	0	CNhs11989	/home/drk/tillage/datasets/human/cage/fantom/CNhs11089/CNhs11989/coverage.w5	384	1	sum	CAGE:Smooth Muscle Cells - Pulmonary Artery, donor2	CAGE	CAGE/Smooth Muscle Cells - Pulmonary Artery, donor2	CNhs11089	CNhs11989	TRUE	pseudo-rep1
248	0	CNhs12047	/home/drk/tillage/datasets/human/cage/fantom/CNhs11089/CNhs12047/coverage.w5	384	1	sum	CAGE:Smooth Muscle Cells - Pulmonary Artery, donor3	CAGE	CAGE/Smooth Muscle Cells - Pulmonary Artery, donor3	CNhs11089	CNhs12047	TRUE	pseudo-rep2
249	0	CNhs11090	/home/drk/tillage/datasets/human/cage/fantom/CNhs11090/CNhs11090/coverage.w5	384	1	sum	CAGE:Smooth Muscle Cells - Subclavian Artery, donor1	CAGE	CAGE/Smooth Muscle Cells - Subclavian Artery, donor1	CNhs11090	CNhs11090	TRUE	pseudo-rep1
250	0	CNhs11990	/home/drk/tillage/datasets/human/cage/fantom/CNhs11090/CNhs11990/coverage.w5	384	1	sum	CAGE:Smooth Muscle Cells - Subclavian Artery, donor2	CAGE	CAGE/Smooth Muscle Cells - Subclavian Artery, donor2	CNhs11090	CNhs11990	TRUE	pseudo-rep1
251	0	CNhs12048	/home/drk/tillage/datasets/human/cage/fantom/CNhs11090/CNhs12048/coverage.w5	384	1	sum	CAGE:Smooth Muscle Cells - Subclavian Artery, donor3	CAGE	CAGE/Smooth Muscle Cells - Subclavian Artery, donor3	CNhs11090	CNhs12048	TRUE	pseudo-rep2
252	0	CNhs11091	/home/drk/tillage/datasets/human/cage/fantom/CNhs11091/CNhs11091/coverage.w5	384	1	sum	CAGE:Smooth Muscle Cells - Umbilical Artery, donor1	CAGE	CAGE/Smooth Muscle Cells - Umbilical Artery, donor1	CNhs11091	CNhs11091	TRUE	pseudo-rep1
253	0	CNhs11991	/home/drk/tillage/datasets/human/cage/fantom/CNhs11091/CNhs11991/coverage.w5	384	1	sum	CAGE:Smooth Muscle Cells - Umbilical Artery, donor2	CAGE	CAGE/Smooth Muscle Cells - Umbilical Artery, donor2	CNhs11091	CNhs11991	TRUE	pseudo-rep1
254	0	CNhs12049	/home/drk/tillage/datasets/human/cage/fantom/CNhs11091/CNhs12049/coverage.w5	384	1	sum	CAGE:Smooth Muscle Cells - Umbilical Artery, donor3	CAGE	CAGE/Smooth Muscle Cells - Umbilical Artery, donor3	CNhs11091	CNhs12049	TRUE	pseudo-rep2
255	0	CNhs11092	/home/drk/tillage/datasets/human/cage/fantom/CNhs11092/CNhs11092/coverage.w5	384	1	sum	CAGE:Tracheal Epithelial Cells, donor1	CAGE	CAGE/Tracheal Epithelial Cells, donor1	CNhs11092	CNhs11092	TRUE	pseudo-rep1
256	0	CNhs11993	/home/drk/tillage/datasets/human/cage/fantom/CNhs11092/CNhs11993/coverage.w5	384	1	sum	CAGE:Tracheal Epithelial Cells, donor2	CAGE	CAGE/Tracheal Epithelial Cells, donor2	CNhs11092	CNhs11993	TRUE	pseudo-rep1
257	0	CNhs12051	/home/drk/tillage/datasets/human/cage/fantom/CNhs11092/CNhs12051/coverage.w5	384	1	sum	CAGE:Tracheal Epithelial Cells, donor3	CAGE	CAGE/Tracheal Epithelial Cells, donor3	CNhs11092	CNhs12051	TRUE	pseudo-rep2
258	0	CNhs11100	/home/drk/tillage/datasets/human/cage/fantom/CNhs11100/CNhs11100/coverage.w5	384	1	sum	CAGE:ductal cell carcinoma cell line:KLM-1	CAGE	CAGE/ductal cell carcinoma cell line:KLM-1	CNhs11100	CNhs11100	FALSE
259	0	CNhs11183	/home/drk/tillage/datasets/human/cage/fantom/CNhs11183/CNhs11183/coverage.w5	384	1	sum	CAGE:schwannoma cell line:HS-PSS, tech_rep1	CAGE	CAGE/schwannoma cell line:HS-PSS, tech_rep1	CNhs11183	CNhs11183	TRUE	pseudo-rep1
260	0	CNhs11245	/home/drk/tillage/datasets/human/cage/fantom/CNhs11183/CNhs11245/coverage.w5	384	1	sum	CAGE:schwannoma cell line:HS-PSS, tech_rep2	CAGE	CAGE/schwannoma cell line:HS-PSS, tech_rep2	CNhs11183	CNhs11245	TRUE	pseudo-rep2
261	0	CNhs11185	/home/drk/tillage/datasets/human/cage/fantom/CNhs11185/CNhs11185/coverage.w5	384	1	sum	CAGE:glioblastoma cell line:A172, tech_rep1	CAGE	CAGE/glioblastoma cell line:A172, tech_rep1	CNhs11185	CNhs11185	TRUE	pseudo-rep1
262	0	CNhs11248	/home/drk/tillage/datasets/human/cage/fantom/CNhs11185/CNhs11248/coverage.w5	384	1	sum	CAGE:glioblastoma cell line:A172, tech_rep2	CAGE	CAGE/glioblastoma cell line:A172, tech_rep2	CNhs11185	CNhs11248	TRUE	pseudo-rep2
263	0	CNhs11243	/home/drk/tillage/datasets/human/cage/fantom/CNhs11243/CNhs11243/coverage.w5	384	1	sum	CAGE:prostate cancer cell line:PC-3	CAGE	CAGE/prostate cancer cell line:PC-3	CNhs11243	CNhs11243	FALSE
264	0	CNhs11244	/home/drk/tillage/datasets/human/cage/fantom/CNhs11244/CNhs11244/coverage.w5	384	1	sum	CAGE:synovial sarcoma cell line:HS-SY-II	CAGE	CAGE/synovial sarcoma cell line:HS-SY-II	CNhs11244	CNhs11244	FALSE
265	0	CNhs11247	/home/drk/tillage/datasets/human/cage/fantom/CNhs11247/CNhs11247/coverage.w5	384	1	sum	CAGE:epithelioid sarcoma cell line:HS-ES-1	CAGE	CAGE/epithelioid sarcoma cell line:HS-ES-1	CNhs11247	CNhs11247	FALSE
266	0	CNhs11249	/home/drk/tillage/datasets/human/cage/fantom/CNhs11249/CNhs11249/coverage.w5	384	1	sum	CAGE:endometrial stromal sarcoma cell line:OMC-9	CAGE	CAGE/endometrial stromal sarcoma cell line:OMC-9	CNhs11249	CNhs11249	FALSE
267	0	CNhs11250	/home/drk/tillage/datasets/human/cage/fantom/CNhs11250/CNhs11250/coverage.w5	384	1	sum	CAGE:chronic myelogenous leukemia cell line:K562	CAGE	CAGE/chronic myelogenous leukemia cell line:K562	CNhs11250	CNhs11250	FALSE
268	0	CNhs11251	/home/drk/tillage/datasets/human/cage/fantom/CNhs11251/CNhs11251/coverage.w5	384	1	sum	CAGE:acute lymphoblastic leukemia (B-ALL) cell line:BALL-1	CAGE	CAGE/acute lymphoblastic leukemia (B-ALL) cell line:BALL-1	CNhs11251	CNhs11251	FALSE
269	0	CNhs11252	/home/drk/tillage/datasets/human/cage/fantom/CNhs11252/CNhs11252/coverage.w5	384	1	sum	CAGE:squamous cell carcinoma cell line:EC-GI-10	CAGE	CAGE/squamous cell carcinoma cell line:EC-GI-10	CNhs11252	CNhs11252	FALSE
270	0	CNhs11253	/home/drk/tillage/datasets/human/cage/fantom/CNhs11253/CNhs11253/coverage.w5	384	1	sum	CAGE:acute lymphoblastic leukemia (T-ALL) cell line:Jurkat	CAGE	CAGE/acute lymphoblastic leukemia (T-ALL) cell line:Jurkat	CNhs11253	CNhs11253	FALSE
271	0	CNhs11254	/home/drk/tillage/datasets/human/cage/fantom/CNhs11254/CNhs11254/coverage.w5	384	1	sum	CAGE:melanoma cell line:G-361	CAGE	CAGE/melanoma cell line:G-361	CNhs11254	CNhs11254	FALSE
272	0	CNhs11255	/home/drk/tillage/datasets/human/cage/fantom/CNhs11255/CNhs11255/coverage.w5	384	1	sum	CAGE:rectal cancer cell line:TT1TKB	CAGE	CAGE/rectal cancer cell line:TT1TKB	CNhs11255	CNhs11255	FALSE
273	0	CNhs11256	/home/drk/tillage/datasets/human/cage/fantom/CNhs11256/CNhs11256/coverage.w5	384	1	sum	CAGE:gall bladder carcinoma cell line:TGBC14TKB	CAGE	CAGE/gall bladder carcinoma cell line:TGBC14TKB	CNhs11256	CNhs11256	FALSE
274	0	CNhs11257	/home/drk/tillage/datasets/human/cage/fantom/CNhs11257/CNhs11257/coverage.w5	384	1	sum	CAGE:renal cell carcinoma cell line:TUHR10TKB	CAGE	CAGE/renal cell carcinoma cell line:TUHR10TKB	CNhs11257	CNhs11257	FALSE
275	0	CNhs11258	/home/drk/tillage/datasets/human/cage/fantom/CNhs11258/CNhs11258/coverage.w5	384	1	sum	CAGE:myeloma cell line:PCM6	CAGE	CAGE/myeloma cell line:PCM6	CNhs11258	CNhs11258	FALSE
276	0	CNhs11259	/home/drk/tillage/datasets/human/cage/fantom/CNhs11259/CNhs11259/coverage.w5	384	1	sum	CAGE:ductal cell carcinoma cell line:MIA Paca2	CAGE	CAGE/ductal cell carcinoma cell line:MIA Paca2	CNhs11259	CNhs11259	FALSE
277	0	CNhs11260	/home/drk/tillage/datasets/human/cage/fantom/CNhs11260/CNhs11260/coverage.w5	384	1	sum	CAGE:prostate cancer cell line:DU145	CAGE	CAGE/prostate cancer cell line:DU145	CNhs11260	CNhs11260	FALSE
278	0	CNhs11261	/home/drk/tillage/datasets/human/cage/fantom/CNhs11261/CNhs11261/coverage.w5	384	1	sum	CAGE:transitional-cell carcinoma cell line:JMSU1	CAGE	CAGE/transitional-cell carcinoma cell line:JMSU1	CNhs11261	CNhs11261	FALSE
279	0	CNhs11263	/home/drk/tillage/datasets/human/cage/fantom/CNhs11263/CNhs11263/coverage.w5	384	1	sum	CAGE:mesothelioma cell line:ACC-MESO-1	CAGE	CAGE/mesothelioma cell line:ACC-MESO-1	CNhs11263	CNhs11263	FALSE
280	0	CNhs11264	/home/drk/tillage/datasets/human/cage/fantom/CNhs11264/CNhs11264/coverage.w5	384	1	sum	CAGE:mesothelioma cell line:ACC-MESO-4	CAGE	CAGE/mesothelioma cell line:ACC-MESO-4	CNhs11264	CNhs11264	FALSE
281	0	CNhs11265	/home/drk/tillage/datasets/human/cage/fantom/CNhs11265/CNhs11265/coverage.w5	384	1	sum	CAGE:bile duct carcinoma cell line:TFK-1	CAGE	CAGE/bile duct carcinoma cell line:TFK-1	CNhs11265	CNhs11265	FALSE
282	0	CNhs11266	/home/drk/tillage/datasets/human/cage/fantom/CNhs11266/CNhs11266/coverage.w5	384	1	sum	CAGE:endometrial carcinoma cell line:OMC-2	CAGE	CAGE/endometrial carcinoma cell line:OMC-2	CNhs11266	CNhs11266	FALSE
283	0	CNhs11267	/home/drk/tillage/datasets/human/cage/fantom/CNhs11267/CNhs11267/coverage.w5	384	1	sum	CAGE:retinoblastoma cell line:Y79	CAGE	CAGE/retinoblastoma cell line:Y79	CNhs11267	CNhs11267	FALSE
284	0	CNhs11268	/home/drk/tillage/datasets/human/cage/fantom/CNhs11268/CNhs11268/coverage.w5	384	1	sum	CAGE:Burkitt's lymphoma cell line:RAJI	CAGE	CAGE/Burkitt's lymphoma cell line:RAJI	CNhs11268	CNhs11268	FALSE
285	0	CNhs11269	/home/drk/tillage/datasets/human/cage/fantom/CNhs11269/CNhs11269/coverage.w5	384	1	sum	CAGE:rhabdomyosarcoma cell line:RMS-YM	CAGE	CAGE/rhabdomyosarcoma cell line:RMS-YM	CNhs11269	CNhs11269	FALSE
286	0	CNhs11270	/home/drk/tillage/datasets/human/cage/fantom/CNhs11270/CNhs11270/coverage.w5	384	1	sum	CAGE:signet ring carcinoma cell line:NUGC-4	CAGE	CAGE/signet ring carcinoma cell line:NUGC-4	CNhs11270	CNhs11270	FALSE
287	0	CNhs11271	/home/drk/tillage/datasets/human/cage/fantom/CNhs11271/CNhs11271/coverage.w5	384	1	sum	CAGE:hepatoma cell line:Li-7	CAGE	CAGE/hepatoma cell line:Li-7	CNhs11271	CNhs11271	FALSE
288	0	CNhs11272	/home/drk/tillage/datasets/human/cage/fantom/CNhs11272/CNhs11272/coverage.w5	384	1	sum	CAGE:glioblastoma cell line:T98G	CAGE	CAGE/glioblastoma cell line:T98G	CNhs11272	CNhs11272	FALSE
289	0	CNhs11273	/home/drk/tillage/datasets/human/cage/fantom/CNhs11273/CNhs11273/coverage.w5	384	1	sum	CAGE:squamous cell lung carcinoma cell line:EBC-1	CAGE	CAGE/squamous cell lung carcinoma cell line:EBC-1	CNhs11273	CNhs11273	FALSE
290	0	CNhs11274	/home/drk/tillage/datasets/human/cage/fantom/CNhs11274/CNhs11274/coverage.w5	384	1	sum	CAGE:giant cell carcinoma cell line:LU65	CAGE	CAGE/giant cell carcinoma cell line:LU65	CNhs11274	CNhs11274	FALSE
291	0	CNhs11275	/home/drk/tillage/datasets/human/cage/fantom/CNhs11275/CNhs11275/coverage.w5	384	1	sum	CAGE:lung adenocarcinoma cell line:A549	CAGE	CAGE/lung adenocarcinoma cell line:A549	CNhs11275	CNhs11275	FALSE
292	0	CNhs11276	/home/drk/tillage/datasets/human/cage/fantom/CNhs11276/CNhs11276/coverage.w5	384	1	sum	CAGE:neuroblastoma cell line:CHP-134	CAGE	CAGE/neuroblastoma cell line:CHP-134	CNhs11276	CNhs11276	FALSE
293	0	CNhs11277	/home/drk/tillage/datasets/human/cage/fantom/CNhs11277/CNhs11277/coverage.w5	384	1	sum	CAGE:large cell lung carcinoma cell line:IA-LM	CAGE	CAGE/large cell lung carcinoma cell line:IA-LM	CNhs11277	CNhs11277	FALSE
294	0	CNhs11279	/home/drk/tillage/datasets/human/cage/fantom/CNhs11279/CNhs11279/coverage.w5	384	1	sum	CAGE:osteosarcoma cell line:143B/TK^(-)neo^(R)	CAGE	CAGE/osteosarcoma cell line:143B;TK^(-)neo^(R)	CNhs11279	CNhs11279	FALSE
295	0	CNhs11280	/home/drk/tillage/datasets/human/cage/fantom/CNhs11280/CNhs11280/coverage.w5	384	1	sum	CAGE:colon carcinoma cell line:CACO-2	CAGE	CAGE/colon carcinoma cell line:CACO-2	CNhs11280	CNhs11280	FALSE
296	0	CNhs11281	/home/drk/tillage/datasets/human/cage/fantom/CNhs11281/CNhs11281/coverage.w5	384	1	sum	CAGE:melanoma cell line:COLO 679	CAGE	CAGE/melanoma cell line:COLO 679	CNhs11281	CNhs11281	FALSE
297	0	CNhs11282	/home/drk/tillage/datasets/human/cage/fantom/CNhs11282/CNhs11282/coverage.w5	384	1	sum	CAGE:acute lymphoblastic leukemia (B-ALL) cell line:NALM-6	CAGE	CAGE/acute lymphoblastic leukemia (B-ALL) cell line:NALM-6	CNhs11282	CNhs11282	FALSE
298	0	CNhs11283	/home/drk/tillage/datasets/human/cage/fantom/CNhs11283/CNhs11283/coverage.w5	384	1	sum	CAGE:cholangiocellular carcinoma cell line:HuH-28	CAGE	CAGE/cholangiocellular carcinoma cell line:HuH-28	CNhs11283	CNhs11283	FALSE
299	0	CNhs11284	/home/drk/tillage/datasets/human/cage/fantom/CNhs11284/CNhs11284/coverage.w5	384	1	sum	CAGE:neuroblastoma cell line:NB-1	CAGE	CAGE/neuroblastoma cell line:NB-1	CNhs11284	CNhs11284	FALSE
300	0	CNhs11285	/home/drk/tillage/datasets/human/cage/fantom/CNhs11285/CNhs11285/coverage.w5	384	1	sum	CAGE:small cell lung carcinoma cell line:LK-2	CAGE	CAGE/small cell lung carcinoma cell line:LK-2	CNhs11285	CNhs11285	FALSE
301	0	CNhs11286	/home/drk/tillage/datasets/human/cage/fantom/CNhs11286/CNhs11286/coverage.w5	384	1	sum	CAGE:gastric cancer cell line:AZ521	CAGE	CAGE/gastric cancer cell line:AZ521	CNhs11286	CNhs11286	FALSE
302	0	CNhs11287	/home/drk/tillage/datasets/human/cage/fantom/CNhs11287/CNhs11287/coverage.w5	384	1	sum	CAGE:oral squamous cell carcinoma cell line:HO-1-u-1	CAGE	CAGE/oral squamous cell carcinoma cell line:HO-1-u-1	CNhs11287	CNhs11287	FALSE
303	0	CNhs11288	/home/drk/tillage/datasets/human/cage/fantom/CNhs11288/CNhs11288/coverage.w5	384	1	sum	CAGE:cervical cancer cell line:D98-AH2	CAGE	CAGE/cervical cancer cell line:D98-AH2	CNhs11288	CNhs11288	FALSE
304	0	CNhs11289	/home/drk/tillage/datasets/human/cage/fantom/CNhs11289/CNhs11289/coverage.w5	384	1	sum	CAGE:cervical cancer cell line:ME-180	CAGE	CAGE/cervical cancer cell line:ME-180	CNhs11289	CNhs11289	FALSE
305	0	CNhs11290	/home/drk/tillage/datasets/human/cage/fantom/CNhs11290/CNhs11290/coverage.w5	384	1	sum	CAGE:osteosarcoma cell line:HS-Os-1	CAGE	CAGE/osteosarcoma cell line:HS-Os-1	CNhs11290	CNhs11290	FALSE
306	0	CNhs11303	/home/drk/tillage/datasets/human/cage/fantom/CNhs11303/CNhs11303/coverage.w5	384	1	sum	CAGE:Melanocyte - light, donor1	CAGE	CAGE/Melanocyte - light, donor1	CNhs11303	CNhs11303	TRUE	pseudo-rep1
307	0	CNhs11383	/home/drk/tillage/datasets/human/cage/fantom/CNhs11303/CNhs11383/coverage.w5	384	1	sum	CAGE:Melanocyte - light, donor2	CAGE	CAGE/Melanocyte - light, donor2	CNhs11303	CNhs11383	TRUE	pseudo-rep1
308	0	CNhs12033	/home/drk/tillage/datasets/human/cage/fantom/CNhs11303/CNhs12033/coverage.w5	384	1	sum	CAGE:Melanocyte - light, donor3	CAGE	CAGE/Melanocyte - light, donor3	CNhs11303	CNhs12033	TRUE	pseudo-rep2
309	0	CNhs11311	/home/drk/tillage/datasets/human/cage/fantom/CNhs11311/CNhs11311/coverage.w5	384	1	sum	CAGE:Osteoblast - differentiated, donor1	CAGE	CAGE/Osteoblast - differentiated, donor1	CNhs11311	CNhs11311	TRUE	pseudo-rep1
310	0	CNhs11980	/home/drk/tillage/datasets/human/cage/fantom/CNhs11311/CNhs11980/coverage.w5	384	1	sum	CAGE:Osteoblast - differentiated, donor2	CAGE	CAGE/Osteoblast - differentiated, donor2	CNhs11311	CNhs11980	TRUE	pseudo-rep1
311	0	CNhs12035	/home/drk/tillage/datasets/human/cage/fantom/CNhs11311/CNhs12035/coverage.w5	384	1	sum	CAGE:Osteoblast - differentiated, donor3	CAGE	CAGE/Osteoblast - differentiated, donor3	CNhs11311	CNhs12035	TRUE	pseudo-rep2
312	0	CNhs11316	/home/drk/tillage/datasets/human/cage/fantom/CNhs11316/CNhs11316/coverage.w5	384	1	sum	CAGE:Mesenchymal Stem Cells - bone marrow, donor4	CAGE	CAGE/Mesenchymal Stem Cells - bone marrow, donor4	CNhs11316	CNhs11316	TRUE	pseudo-rep1
313	0	CNhs11344	/home/drk/tillage/datasets/human/cage/fantom/CNhs11316/CNhs11344/coverage.w5	384	1	sum	CAGE:Mesenchymal Stem Cells - bone marrow, donor1	CAGE	CAGE/Mesenchymal Stem Cells - bone marrow, donor1	CNhs11316	CNhs11344	TRUE	pseudo-rep1
314	0	CNhs12100	/home/drk/tillage/datasets/human/cage/fantom/CNhs11316/CNhs12100/coverage.w5	384	1	sum	CAGE:Mesenchymal Stem Cells - bone marrow, donor2	CAGE	CAGE/Mesenchymal Stem Cells - bone marrow, donor2	CNhs11316	CNhs12100	TRUE	pseudo-rep1
315	0	CNhs12126	/home/drk/tillage/datasets/human/cage/fantom/CNhs11316/CNhs12126/coverage.w5	384	1	sum	CAGE:Mesenchymal Stem Cells - bone marrow, donor3	CAGE	CAGE/Mesenchymal Stem Cells - bone marrow, donor3	CNhs11316	CNhs12126	TRUE	pseudo-rep2
316	0	CNhs11317	/home/drk/tillage/datasets/human/cage/fantom/CNhs11317/CNhs11317/coverage.w5	384	1	sum	CAGE:Pericytes, donor1	CAGE	CAGE/Pericytes, donor1	CNhs11317	CNhs11317	TRUE	pseudo-rep1
317	0	CNhs12079	/home/drk/tillage/datasets/human/cage/fantom/CNhs11317/CNhs12079/coverage.w5	384	1	sum	CAGE:Pericytes, donor2	CAGE	CAGE/Pericytes, donor2	CNhs11317	CNhs12079	TRUE	pseudo-rep1
318	0	CNhs12116	/home/drk/tillage/datasets/human/cage/fantom/CNhs11317/CNhs12116/coverage.w5	384	1	sum	CAGE:Pericytes, donor3	CAGE	CAGE/Pericytes, donor3	CNhs11317	CNhs12116	TRUE	pseudo-rep2
319	0	CNhs11319	/home/drk/tillage/datasets/human/cage/fantom/CNhs11319/CNhs11319/coverage.w5	384	1	sum	CAGE:Fibroblast - Choroid Plexus, donor1	CAGE	CAGE/Fibroblast - Choroid Plexus, donor1	CNhs11319	CNhs11319	TRUE	pseudo-rep1
320	0	CNhs12344	/home/drk/tillage/datasets/human/cage/fantom/CNhs11319/CNhs12344/coverage.w5	384	1	sum	CAGE:Fibroblast - Choroid Plexus, donor2	CAGE	CAGE/Fibroblast - Choroid Plexus, donor2	CNhs11319	CNhs12344	TRUE	pseudo-rep1
321	0	CNhs12620	/home/drk/tillage/datasets/human/cage/fantom/CNhs11319/CNhs12620/coverage.w5	384	1	sum	CAGE:Fibroblast - Choroid Plexus, donor3	CAGE	CAGE/Fibroblast - Choroid Plexus, donor3	CNhs11319	CNhs12620	TRUE	pseudo-rep2
322	0	CNhs11320	/home/drk/tillage/datasets/human/cage/fantom/CNhs11320/CNhs11320/coverage.w5	384	1	sum	CAGE:Meningeal Cells, donor1	CAGE	CAGE/Meningeal Cells, donor1	CNhs11320	CNhs11320	TRUE	pseudo-rep1
323	0	CNhs12080	/home/drk/tillage/datasets/human/cage/fantom/CNhs11320/CNhs12080/coverage.w5	384	1	sum	CAGE:Meningeal Cells, donor2	CAGE	CAGE/Meningeal Cells, donor2	CNhs11320	CNhs12080	TRUE	pseudo-rep1
324	0	CNhs12731	/home/drk/tillage/datasets/human/cage/fantom/CNhs11320/CNhs12731/coverage.w5	384	1	sum	CAGE:Meningeal Cells, donor3	CAGE	CAGE/Meningeal Cells, donor3	CNhs11320	CNhs12731	TRUE	pseudo-rep2
325	0	CNhs11321	/home/drk/tillage/datasets/human/cage/fantom/CNhs11321/CNhs11321/coverage.w5	384	1	sum	CAGE:Astrocyte - cerebellum, donor1	CAGE	CAGE/Astrocyte - cerebellum, donor1	CNhs11321	CNhs11321	TRUE	pseudo-rep1
326	0	CNhs12081	/home/drk/tillage/datasets/human/cage/fantom/CNhs11321/CNhs12081/coverage.w5	384	1	sum	CAGE:Astrocyte - cerebellum, donor2	CAGE	CAGE/Astrocyte - cerebellum, donor2	CNhs11321	CNhs12081	TRUE	pseudo-rep1
327	0	CNhs12117	/home/drk/tillage/datasets/human/cage/fantom/CNhs11321/CNhs12117/coverage.w5	384	1	sum	CAGE:Astrocyte - cerebellum, donor3	CAGE	CAGE/Astrocyte - cerebellum, donor3	CNhs11321	CNhs12117	TRUE	pseudo-rep2
328	0	CNhs11322	/home/drk/tillage/datasets/human/cage/fantom/CNhs11322/CNhs11322/coverage.w5	384	1	sum	CAGE:Fibroblast - Lymphatic, donor1	CAGE	CAGE/Fibroblast - Lymphatic, donor1	CNhs11322	CNhs11322	TRUE	pseudo-rep1
329	0	CNhs12082	/home/drk/tillage/datasets/human/cage/fantom/CNhs11322/CNhs12082/coverage.w5	384	1	sum	CAGE:Fibroblast - Lymphatic, donor2	CAGE	CAGE/Fibroblast - Lymphatic, donor2	CNhs11322	CNhs12082	TRUE	pseudo-rep1
330	0	CNhs12118	/home/drk/tillage/datasets/human/cage/fantom/CNhs11322/CNhs12118/coverage.w5	384	1	sum	CAGE:Fibroblast - Lymphatic, donor3	CAGE	CAGE/Fibroblast - Lymphatic, donor3	CNhs11322	CNhs12118	TRUE	pseudo-rep2
331	0	CNhs11323	/home/drk/tillage/datasets/human/cage/fantom/CNhs11323/CNhs11323/coverage.w5	384	1	sum	CAGE:Esophageal Epithelial Cells, donor1	CAGE	CAGE/Esophageal Epithelial Cells, donor1	CNhs11323	CNhs11323	TRUE	pseudo-rep1
332	0	CNhs12083	/home/drk/tillage/datasets/human/cage/fantom/CNhs11323/CNhs12083/coverage.w5	384	1	sum	CAGE:Esophageal Epithelial Cells, donor2	CAGE	CAGE/Esophageal Epithelial Cells, donor2	CNhs11323	CNhs12083	TRUE	pseudo-rep1
333	0	CNhs12622	/home/drk/tillage/datasets/human/cage/fantom/CNhs11323/CNhs12622/coverage.w5	384	1	sum	CAGE:Esophageal Epithelial Cells, donor3	CAGE	CAGE/Esophageal Epithelial Cells, donor3	CNhs11323	CNhs12622	TRUE	pseudo-rep2
334	0	CNhs11324	/home/drk/tillage/datasets/human/cage/fantom/CNhs11324/CNhs11324/coverage.w5	384	1	sum	CAGE:Smooth Muscle Cells - Esophageal, donor1	CAGE	CAGE/Smooth Muscle Cells - Esophageal, donor1	CNhs11324	CNhs11324	TRUE	pseudo-rep1
335	0	CNhs12727	/home/drk/tillage/datasets/human/cage/fantom/CNhs11324/CNhs12727/coverage.w5	384	1	sum	CAGE:Smooth Muscle Cells - Esophageal, donor2	CAGE	CAGE/Smooth Muscle Cells - Esophageal, donor2	CNhs11324	CNhs12727	TRUE	pseudo-rep2
336	0	CNhs11325	/home/drk/tillage/datasets/human/cage/fantom/CNhs11325/CNhs11325/coverage.w5	384	1	sum	CAGE:Alveolar Epithelial Cells, donor1	CAGE	CAGE/Alveolar Epithelial Cells, donor1	CNhs11325	CNhs11325	TRUE	pseudo-rep1
337	0	CNhs12084	/home/drk/tillage/datasets/human/cage/fantom/CNhs11325/CNhs12084/coverage.w5	384	1	sum	CAGE:Alveolar Epithelial Cells, donor2	CAGE	CAGE/Alveolar Epithelial Cells, donor2	CNhs11325	CNhs12084	TRUE	pseudo-rep1
338	0	CNhs12119	/home/drk/tillage/datasets/human/cage/fantom/CNhs11325/CNhs12119/coverage.w5	384	1	sum	CAGE:Alveolar Epithelial Cells, donor3	CAGE	CAGE/Alveolar Epithelial Cells, donor3	CNhs11325	CNhs12119	TRUE	pseudo-rep2
339	0	CNhs11327	/home/drk/tillage/datasets/human/cage/fantom/CNhs11327/CNhs11327/coverage.w5	384	1	sum	CAGE:Bronchial Epithelial Cell, donor1	CAGE	CAGE/Bronchial Epithelial Cell, donor1	CNhs11327	CNhs11327	TRUE	pseudo-rep1
340	0	CNhs12054	/home/drk/tillage/datasets/human/cage/fantom/CNhs11327/CNhs12054/coverage.w5	384	1	sum	CAGE:Bronchial Epithelial Cell, donor4	CAGE	CAGE/Bronchial Epithelial Cell, donor4	CNhs11327	CNhs12054	TRUE	pseudo-rep1
341	0	CNhs12058	/home/drk/tillage/datasets/human/cage/fantom/CNhs11327/CNhs12058/coverage.w5	384	1	sum	CAGE:Bronchial Epithelial Cell, donor5	CAGE	CAGE/Bronchial Epithelial Cell, donor5	CNhs11327	CNhs12058	TRUE	pseudo-rep1
342	0	CNhs12062	/home/drk/tillage/datasets/human/cage/fantom/CNhs11327/CNhs12062/coverage.w5	384	1	sum	CAGE:Bronchial Epithelial Cell, donor6	CAGE	CAGE/Bronchial Epithelial Cell, donor6	CNhs11327	CNhs12062	TRUE	pseudo-rep1
343	0	CNhs12085	/home/drk/tillage/datasets/human/cage/fantom/CNhs11327/CNhs12085/coverage.w5	384	1	sum	CAGE:Bronchial Epithelial Cell, donor2	CAGE	CAGE/Bronchial Epithelial Cell, donor2	CNhs11327	CNhs12085	TRUE	pseudo-rep1
344	0	CNhs12623	/home/drk/tillage/datasets/human/cage/fantom/CNhs11327/CNhs12623/coverage.w5	384	1	sum	CAGE:Bronchial Epithelial Cell, donor3	CAGE	CAGE/Bronchial Epithelial Cell, donor3	CNhs11327	CNhs12623	TRUE	pseudo-rep2
345	0	CNhs12642	/home/drk/tillage/datasets/human/cage/fantom/CNhs11327/CNhs12642/coverage.w5	384	1	sum	CAGE:Bronchial Epithelial Cell, donor7	CAGE	CAGE/Bronchial Epithelial Cell, donor7	CNhs11327	CNhs12642	TRUE	pseudo-rep2
346	0	CNhs11328	/home/drk/tillage/datasets/human/cage/fantom/CNhs11328/CNhs11328/coverage.w5	384	1	sum	CAGE:Smooth Muscle Cells - Bronchial, donor1	CAGE	CAGE/Smooth Muscle Cells - Bronchial, donor1	CNhs11328	CNhs11328	TRUE	pseudo-rep1
347	0	CNhs12348	/home/drk/tillage/datasets/human/cage/fantom/CNhs11328/CNhs12348/coverage.w5	384	1	sum	CAGE:Smooth Muscle Cells - Bronchial, donor2	CAGE	CAGE/Smooth Muscle Cells - Bronchial, donor2	CNhs11328	CNhs12348	TRUE	pseudo-rep2
348	0	CNhs11329	/home/drk/tillage/datasets/human/cage/fantom/CNhs11329/CNhs11329/coverage.w5	384	1	sum	CAGE:Smooth Muscle Cells - Tracheal, donor1	CAGE	CAGE/Smooth Muscle Cells - Tracheal, donor1	CNhs11329	CNhs11329	TRUE	pseudo-rep1
349	0	CNhs12567	/home/drk/tillage/datasets/human/cage/fantom/CNhs11329/CNhs12567/coverage.w5	384	1	sum	CAGE:Smooth Muscle Cells - Tracheal, donor2	CAGE	CAGE/Smooth Muscle Cells - Tracheal, donor2	CNhs11329	CNhs12567	TRUE	pseudo-rep1
350	0	CNhs12894	/home/drk/tillage/datasets/human/cage/fantom/CNhs11329/CNhs12894/coverage.w5	384	1	sum	CAGE:Smooth Muscle Cells - Tracheal, donor3	CAGE	CAGE/Smooth Muscle Cells - Tracheal, donor3	CNhs11329	CNhs12894	TRUE	pseudo-rep2
351	0	CNhs11330	/home/drk/tillage/datasets/human/cage/fantom/CNhs11330/CNhs11330/coverage.w5	384	1	sum	CAGE:Renal Proximal Tubular Epithelial Cell, donor1	CAGE	CAGE/Renal Proximal Tubular Epithelial Cell, donor1	CNhs11330	CNhs11330	TRUE	pseudo-rep1
352	0	CNhs12087	/home/drk/tillage/datasets/human/cage/fantom/CNhs11330/CNhs12087/coverage.w5	384	1	sum	CAGE:Renal Proximal Tubular Epithelial Cell, donor2	CAGE	CAGE/Renal Proximal Tubular Epithelial Cell, donor2	CNhs11330	CNhs12087	TRUE	pseudo-rep1
353	0	CNhs12120	/home/drk/tillage/datasets/human/cage/fantom/CNhs11330/CNhs12120/coverage.w5	384	1	sum	CAGE:Renal Proximal Tubular Epithelial Cell, donor3	CAGE	CAGE/Renal Proximal Tubular Epithelial Cell, donor3	CNhs11330	CNhs12120	TRUE	pseudo-rep2
354	0	CNhs11331	/home/drk/tillage/datasets/human/cage/fantom/CNhs11331/CNhs11331/coverage.w5	384	1	sum	CAGE:Renal Cortical Epithelial Cells, donor1	CAGE	CAGE/Renal Cortical Epithelial Cells, donor1	CNhs11331	CNhs11331	TRUE	pseudo-rep1
355	0	CNhs12728	/home/drk/tillage/datasets/human/cage/fantom/CNhs11331/CNhs12728/coverage.w5	384	1	sum	CAGE:Renal Cortical Epithelial Cells, donor2	CAGE	CAGE/Renal Cortical Epithelial Cells, donor2	CNhs11331	CNhs12728	TRUE	pseudo-rep2
356	0	CNhs11332	/home/drk/tillage/datasets/human/cage/fantom/CNhs11332/CNhs11332/coverage.w5	384	1	sum	CAGE:Renal Epithelial Cells, donor1	CAGE	CAGE/Renal Epithelial Cells, donor1	CNhs11332	CNhs11332	TRUE	pseudo-rep1
357	0	CNhs12088	/home/drk/tillage/datasets/human/cage/fantom/CNhs11332/CNhs12088/coverage.w5	384	1	sum	CAGE:Renal Epithelial Cells, donor2	CAGE	CAGE/Renal Epithelial Cells, donor2	CNhs11332	CNhs12088	TRUE	pseudo-rep1
358	0	CNhs12732	/home/drk/tillage/datasets/human/cage/fantom/CNhs11332/CNhs12732/coverage.w5	384	1	sum	CAGE:Renal Epithelial Cells, donor3	CAGE	CAGE/Renal Epithelial Cells, donor3	CNhs11332	CNhs12732	TRUE	pseudo-rep2
359	0	CNhs11333	/home/drk/tillage/datasets/human/cage/fantom/CNhs11333/CNhs11333/coverage.w5	384	1	sum	CAGE:Renal Mesangial Cells, donor1	CAGE	CAGE/Renal Mesangial Cells, donor1	CNhs11333	CNhs11333	TRUE	pseudo-rep1
360	0	CNhs12089	/home/drk/tillage/datasets/human/cage/fantom/CNhs11333/CNhs12089/coverage.w5	384	1	sum	CAGE:Renal Mesangial Cells, donor2	CAGE	CAGE/Renal Mesangial Cells, donor2	CNhs11333	CNhs12089	TRUE	pseudo-rep1
361	0	CNhs12121	/home/drk/tillage/datasets/human/cage/fantom/CNhs11333/CNhs12121/coverage.w5	384	1	sum	CAGE:Renal Mesangial Cells, donor3	CAGE	CAGE/Renal Mesangial Cells, donor3	CNhs11333	CNhs12121	TRUE	pseudo-rep2
362	0	CNhs11334	/home/drk/tillage/datasets/human/cage/fantom/CNhs11334/CNhs11334/coverage.w5	384	1	sum	CAGE:Urothelial Cells, donor1	CAGE	CAGE/Urothelial Cells, donor1	CNhs11334	CNhs11334	TRUE	pseudo-rep1
363	0	CNhs12091	/home/drk/tillage/datasets/human/cage/fantom/CNhs11334/CNhs12091/coverage.w5	384	1	sum	CAGE:Urothelial Cells, donor2	CAGE	CAGE/Urothelial Cells, donor2	CNhs11334	CNhs12091	TRUE	pseudo-rep1
364	0	CNhs12122	/home/drk/tillage/datasets/human/cage/fantom/CNhs11334/CNhs12122/coverage.w5	384	1	sum	CAGE:Urothelial Cells, donor3	CAGE	CAGE/Urothelial Cells, donor3	CNhs11334	CNhs12122	TRUE	pseudo-rep2
365	0	CNhs11335	/home/drk/tillage/datasets/human/cage/fantom/CNhs11335/CNhs11335/coverage.w5	384	1	sum	CAGE:Hepatic Stellate Cells (lipocyte), donor1	CAGE	CAGE/Hepatic Stellate Cells (lipocyte), donor1	CNhs11335	CNhs11335	TRUE	pseudo-rep1
366	0	CNhs12093	/home/drk/tillage/datasets/human/cage/fantom/CNhs11335/CNhs12093/coverage.w5	384	1	sum	CAGE:Hepatic Stellate Cells (lipocyte), donor2	CAGE	CAGE/Hepatic Stellate Cells (lipocyte), donor2	CNhs11335	CNhs12093	TRUE	pseudo-rep1
367	0	CNhs12627	/home/drk/tillage/datasets/human/cage/fantom/CNhs11335/CNhs12627/coverage.w5	384	1	sum	CAGE:Hepatic Stellate Cells (lipocyte), donor3	CAGE	CAGE/Hepatic Stellate Cells (lipocyte), donor3	CNhs11335	CNhs12627	TRUE	pseudo-rep2
368	0	CNhs11336	/home/drk/tillage/datasets/human/cage/fantom/CNhs11336/CNhs11336/coverage.w5	384	1	sum	CAGE:Corneal Epithelial Cells, donor1	CAGE	CAGE/Corneal Epithelial Cells, donor1	CNhs11336	CNhs11336	TRUE	pseudo-rep1
369	0	CNhs12094	/home/drk/tillage/datasets/human/cage/fantom/CNhs11336/CNhs12094/coverage.w5	384	1	sum	CAGE:Corneal Epithelial Cells, donor2	CAGE	CAGE/Corneal Epithelial Cells, donor2	CNhs11336	CNhs12094	TRUE	pseudo-rep1
370	0	CNhs12123	/home/drk/tillage/datasets/human/cage/fantom/CNhs11336/CNhs12123/coverage.w5	384	1	sum	CAGE:Corneal Epithelial Cells, donor3	CAGE	CAGE/Corneal Epithelial Cells, donor3	CNhs11336	CNhs12123	TRUE	pseudo-rep2
371	0	CNhs11337	/home/drk/tillage/datasets/human/cage/fantom/CNhs11337/CNhs11337/coverage.w5	384	1	sum	CAGE:Keratocytes, donor1	CAGE	CAGE/Keratocytes, donor1	CNhs11337	CNhs11337	TRUE	pseudo-rep1
372	0	CNhs12095	/home/drk/tillage/datasets/human/cage/fantom/CNhs11337/CNhs12095/coverage.w5	384	1	sum	CAGE:Keratocytes, donor2	CAGE	CAGE/Keratocytes, donor2	CNhs11337	CNhs12095	TRUE	pseudo-rep1
373	0	CNhs12921	/home/drk/tillage/datasets/human/cage/fantom/CNhs11337/CNhs12921/coverage.w5	384	1	sum	CAGE:Keratocytes, donor3	CAGE	CAGE/Keratocytes, donor3	CNhs11337	CNhs12921	TRUE	pseudo-rep2
374	0	CNhs11339	/home/drk/tillage/datasets/human/cage/fantom/CNhs11339/CNhs11339/coverage.w5	384	1	sum	CAGE:Fibroblast - Conjunctival, donor1	CAGE	CAGE/Fibroblast - Conjunctival, donor1	CNhs11339	CNhs11339	TRUE	pseudo-rep1
375	0	CNhs12734	/home/drk/tillage/datasets/human/cage/fantom/CNhs11339/CNhs12734/coverage.w5	384	1	sum	CAGE:Fibroblast - Conjunctival, donor3	CAGE	CAGE/Fibroblast - Conjunctival, donor3	CNhs11339	CNhs12734	TRUE	pseudo-rep2
376	0	CNhs11340	/home/drk/tillage/datasets/human/cage/fantom/CNhs11340/CNhs11340/coverage.w5	384	1	sum	CAGE:Trabecular Meshwork Cells, donor1	CAGE	CAGE/Trabecular Meshwork Cells, donor1	CNhs11340	CNhs11340	TRUE	pseudo-rep1
377	0	CNhs12097	/home/drk/tillage/datasets/human/cage/fantom/CNhs11340/CNhs12097/coverage.w5	384	1	sum	CAGE:Trabecular Meshwork Cells, donor2	CAGE	CAGE/Trabecular Meshwork Cells, donor2	CNhs11340	CNhs12097	TRUE	pseudo-rep1
378	0	CNhs12124	/home/drk/tillage/datasets/human/cage/fantom/CNhs11340/CNhs12124/coverage.w5	384	1	sum	CAGE:Trabecular Meshwork Cells, donor3	CAGE	CAGE/Trabecular Meshwork Cells, donor3	CNhs11340	CNhs12124	TRUE	pseudo-rep2
379	0	CNhs11341	/home/drk/tillage/datasets/human/cage/fantom/CNhs11341/CNhs11341/coverage.w5	384	1	sum	CAGE:Amniotic Epithelial Cells, donor1	CAGE	CAGE/Amniotic Epithelial Cells, donor1	CNhs11341	CNhs11341	TRUE	pseudo-rep1
380	0	CNhs12098	/home/drk/tillage/datasets/human/cage/fantom/CNhs11341/CNhs12098/coverage.w5	384	1	sum	CAGE:Amniotic Epithelial Cells, donor2	CAGE	CAGE/Amniotic Epithelial Cells, donor2	CNhs11341	CNhs12098	TRUE	pseudo-rep1
381	0	CNhs12125	/home/drk/tillage/datasets/human/cage/fantom/CNhs11341/CNhs12125/coverage.w5	384	1	sum	CAGE:Amniotic Epithelial Cells, donor3	CAGE	CAGE/Amniotic Epithelial Cells, donor3	CNhs11341	CNhs12125	TRUE	pseudo-rep2
382	0	CNhs11343	/home/drk/tillage/datasets/human/cage/fantom/CNhs11343/CNhs11343/coverage.w5	384	1	sum	CAGE:Fibroblast - Villous Mesenchymal, donor1	CAGE	CAGE/Fibroblast - Villous Mesenchymal, donor1	CNhs11343	CNhs11343	TRUE	pseudo-rep1
383	0	CNhs12099	/home/drk/tillage/datasets/human/cage/fantom/CNhs11343/CNhs12099/coverage.w5	384	1	sum	CAGE:Fibroblast - Villous Mesenchymal, donor2	CAGE	CAGE/Fibroblast - Villous Mesenchymal, donor2	CNhs11343	CNhs12099	TRUE	pseudo-rep1
384	0	CNhs12920	/home/drk/tillage/datasets/human/cage/fantom/CNhs11343/CNhs12920/coverage.w5	384	1	sum	CAGE:Fibroblast - Villous Mesenchymal, donor3	CAGE	CAGE/Fibroblast - Villous Mesenchymal, donor3	CNhs11343	CNhs12920	TRUE	pseudo-rep2
385	0	CNhs11345	/home/drk/tillage/datasets/human/cage/fantom/CNhs11345/CNhs11345/coverage.w5	384	1	sum	CAGE:Mesenchymal Stem Cells - adipose, donor1	CAGE	CAGE/Mesenchymal Stem Cells - adipose, donor1	CNhs11345	CNhs11345	TRUE	pseudo-rep1
386	0	CNhs12101	/home/drk/tillage/datasets/human/cage/fantom/CNhs11345/CNhs12101/coverage.w5	384	1	sum	CAGE:Mesenchymal Stem Cells - adipose, donor2	CAGE	CAGE/Mesenchymal Stem Cells - adipose, donor2	CNhs11345	CNhs12101	TRUE	pseudo-rep1
387	0	CNhs12922	/home/drk/tillage/datasets/human/cage/fantom/CNhs11345/CNhs12922/coverage.w5	384	1	sum	CAGE:Mesenchymal Stem Cells - adipose, donor3	CAGE	CAGE/Mesenchymal Stem Cells - adipose, donor3	CNhs11345	CNhs12922	TRUE	pseudo-rep2
388	0	CNhs11346	/home/drk/tillage/datasets/human/cage/fantom/CNhs11346/CNhs11346/coverage.w5	384	1	sum	CAGE:Mesenchymal Stem Cells - hepatic, donor1	CAGE	CAGE/Mesenchymal Stem Cells - hepatic, donor1	CNhs11346	CNhs11346	TRUE	pseudo-rep1
389	0	CNhs12730	/home/drk/tillage/datasets/human/cage/fantom/CNhs11346/CNhs12730/coverage.w5	384	1	sum	CAGE:Mesenchymal Stem Cells - hepatic, donor2	CAGE	CAGE/Mesenchymal Stem Cells - hepatic, donor2	CNhs11346	CNhs12730	TRUE	pseudo-rep2
390	0	CNhs11347	/home/drk/tillage/datasets/human/cage/fantom/CNhs11347/CNhs11347/coverage.w5	384	1	sum	CAGE:Mesenchymal Stem Cells - umbilical, donor1	CAGE	CAGE/Mesenchymal Stem Cells - umbilical, donor1	CNhs11347	CNhs11347	TRUE	pseudo-rep1
391	0	CNhs12102	/home/drk/tillage/datasets/human/cage/fantom/CNhs11347/CNhs12102/coverage.w5	384	1	sum	CAGE:Mesenchymal Stem Cells - umbilical, donor2	CAGE	CAGE/Mesenchymal Stem Cells - umbilical, donor2	CNhs11347	CNhs12102	TRUE	pseudo-rep1
392	0	CNhs12127	/home/drk/tillage/datasets/human/cage/fantom/CNhs11347/CNhs12127/coverage.w5	384	1	sum	CAGE:Mesenchymal Stem Cells - umbilical, donor3	CAGE	CAGE/Mesenchymal Stem Cells - umbilical, donor3	CNhs11347	CNhs12127	TRUE	pseudo-rep2
393	0	CNhs11348	/home/drk/tillage/datasets/human/cage/fantom/CNhs11348/CNhs11348/coverage.w5	384	1	sum	CAGE:Fibroblast - Mammary, donor1	CAGE	CAGE/Fibroblast - Mammary, donor1	CNhs11348	CNhs11348	TRUE	pseudo-rep1
394	0	CNhs12103	/home/drk/tillage/datasets/human/cage/fantom/CNhs11348/CNhs12103/coverage.w5	384	1	sum	CAGE:Fibroblast - Mammary, donor2	CAGE	CAGE/Fibroblast - Mammary, donor2	CNhs11348	CNhs12103	TRUE	pseudo-rep1
395	0	CNhs12128	/home/drk/tillage/datasets/human/cage/fantom/CNhs11348/CNhs12128/coverage.w5	384	1	sum	CAGE:Fibroblast - Mammary, donor3	CAGE	CAGE/Fibroblast - Mammary, donor3	CNhs11348	CNhs12128	TRUE	pseudo-rep2
396	0	CNhs11349	/home/drk/tillage/datasets/human/cage/fantom/CNhs11349/CNhs11349/coverage.w5	384	1	sum	CAGE:Mesenchymal Stem Cells - amniotic membrane, donor1	CAGE	CAGE/Mesenchymal Stem Cells - amniotic membrane, donor1	CNhs11349	CNhs11349	TRUE	pseudo-rep1
397	0	CNhs12104	/home/drk/tillage/datasets/human/cage/fantom/CNhs11349/CNhs12104/coverage.w5	384	1	sum	CAGE:Mesenchymal Stem Cells - amniotic membrane, donor2	CAGE	CAGE/Mesenchymal Stem Cells - amniotic membrane, donor2	CNhs11349	CNhs12104	TRUE	pseudo-rep2
398	0	CNhs11350	/home/drk/tillage/datasets/human/cage/fantom/CNhs11350/CNhs11350/coverage.w5	384	1	sum	CAGE:Multipotent Cord Blood Unrestricted Somatic Stem Cells, donor1	CAGE	CAGE/Multipotent Cord Blood Unrestricted Somatic Stem Cells, donor1	CNhs11350	CNhs11350	TRUE	pseudo-rep1
399	0	CNhs12105	/home/drk/tillage/datasets/human/cage/fantom/CNhs11350/CNhs12105/coverage.w5	384	1	sum	CAGE:Multipotent Cord Blood Unrestricted Somatic Stem Cells, donor2	CAGE	CAGE/Multipotent Cord Blood Unrestricted Somatic Stem Cells, donor2	CNhs11350	CNhs12105	TRUE	pseudo-rep2
400	0	CNhs11351	/home/drk/tillage/datasets/human/cage/fantom/CNhs11351/CNhs11351/coverage.w5	384	1	sum	CAGE:Fibroblast - skin normal, donor1	CAGE	CAGE/Fibroblast - skin normal, donor1	CNhs11351	CNhs11351	TRUE	pseudo-rep1
401	0	CNhs11914	/home/drk/tillage/datasets/human/cage/fantom/CNhs11351/CNhs11914/coverage.w5	384	1	sum	CAGE:Fibroblast - skin normal, donor2	CAGE	CAGE/Fibroblast - skin normal, donor2	CNhs11351	CNhs11914	TRUE	pseudo-rep2
402	0	CNhs11352	/home/drk/tillage/datasets/human/cage/fantom/CNhs11352/CNhs11352/coverage.w5	384	1	sum	CAGE:Fibroblast - skin walker warburg, donor1	CAGE	CAGE/Fibroblast - skin walker warburg, donor1	CNhs11352	CNhs11352	FALSE
403	0	CNhs11353	/home/drk/tillage/datasets/human/cage/fantom/CNhs11353/CNhs11353/coverage.w5	384	1	sum	CAGE:Fibroblast - skin dystrophia myotonica, donor1	CAGE	CAGE/Fibroblast - skin dystrophia myotonica, donor1	CNhs11353	CNhs11353	TRUE	pseudo-rep1
404	0	CNhs11354	/home/drk/tillage/datasets/human/cage/fantom/CNhs11353/CNhs11354/coverage.w5	384	1	sum	CAGE:Fibroblast - skin dystrophia myotonica, donor2	CAGE	CAGE/Fibroblast - skin dystrophia myotonica, donor2	CNhs11353	CNhs11354	TRUE	pseudo-rep1
405	0	CNhs11913	/home/drk/tillage/datasets/human/cage/fantom/CNhs11353/CNhs11913/coverage.w5	384	1	sum	CAGE:Fibroblast - skin dystrophia myotonica, donor3	CAGE	CAGE/Fibroblast - skin dystrophia myotonica, donor3	CNhs11353	CNhs11913	TRUE	pseudo-rep2
406	0	CNhs11371	/home/drk/tillage/datasets/human/cage/fantom/CNhs11371/CNhs11371/coverage.w5	384	1	sum	CAGE:Adipocyte - subcutaneous, donor2	CAGE	CAGE/Adipocyte - subcutaneous, donor2	CNhs11371	CNhs11371	TRUE	pseudo-rep1
407	0	CNhs12017	/home/drk/tillage/datasets/human/cage/fantom/CNhs11371/CNhs12017/coverage.w5	384	1	sum	CAGE:Adipocyte - subcutaneous, donor3	CAGE	CAGE/Adipocyte - subcutaneous, donor3	CNhs11371	CNhs12017	TRUE	pseudo-rep1
408	0	CNhs12494	/home/drk/tillage/datasets/human/cage/fantom/CNhs11371/CNhs12494/coverage.w5	384	1	sum	CAGE:Adipocyte - subcutaneous, donor1	CAGE	CAGE/Adipocyte - subcutaneous, donor1	CNhs11371	CNhs12494	TRUE	pseudo-rep2
409	0	CNhs11372	/home/drk/tillage/datasets/human/cage/fantom/CNhs11372/CNhs11372/coverage.w5	384	1	sum	CAGE:Chondrocyte - de diff, donor2	CAGE	CAGE/Chondrocyte - de diff, donor2	CNhs11372	CNhs11372	TRUE	pseudo-rep1
410	0	CNhs11923	/home/drk/tillage/datasets/human/cage/fantom/CNhs11372/CNhs11923/coverage.w5	384	1	sum	CAGE:Chondrocyte - de diff, donor1	CAGE	CAGE/Chondrocyte - de diff, donor1	CNhs11372	CNhs11923	TRUE	pseudo-rep1
411	0	CNhs12020	/home/drk/tillage/datasets/human/cage/fantom/CNhs11372/CNhs12020/coverage.w5	384	1	sum	CAGE:Chondrocyte - de diff, donor3	CAGE	CAGE/Chondrocyte - de diff, donor3	CNhs11372	CNhs12020	TRUE	pseudo-rep2
412	0	CNhs11373	/home/drk/tillage/datasets/human/cage/fantom/CNhs11373/CNhs11373/coverage.w5	384	1	sum	CAGE:Chondrocyte - re diff, donor2	CAGE	CAGE/Chondrocyte - re diff, donor2	CNhs11373	CNhs11373	TRUE	pseudo-rep1
413	0	CNhs12021	/home/drk/tillage/datasets/human/cage/fantom/CNhs11373/CNhs12021/coverage.w5	384	1	sum	CAGE:Chondrocyte - re diff, donor3	CAGE	CAGE/Chondrocyte - re diff, donor3	CNhs11373	CNhs12021	TRUE	pseudo-rep2
414	0	CNhs11376	/home/drk/tillage/datasets/human/cage/fantom/CNhs11376/CNhs11376/coverage.w5	384	1	sum	CAGE:Endothelial Cells - Microvascular, donor2	CAGE	CAGE/Endothelial Cells - Microvascular, donor2	CNhs11376	CNhs11376	TRUE	pseudo-rep1
415	0	CNhs11925	/home/drk/tillage/datasets/human/cage/fantom/CNhs11376/CNhs11925/coverage.w5	384	1	sum	CAGE:Endothelial Cells - Microvascular, donor1	CAGE	CAGE/Endothelial Cells - Microvascular, donor1	CNhs11376	CNhs11925	TRUE	pseudo-rep1
416	0	CNhs12024	/home/drk/tillage/datasets/human/cage/fantom/CNhs11376/CNhs12024/coverage.w5	384	1	sum	CAGE:Endothelial Cells - Microvascular, donor3	CAGE	CAGE/Endothelial Cells - Microvascular, donor3	CNhs11376	CNhs12024	TRUE	pseudo-rep2
417	0	CNhs11377	/home/drk/tillage/datasets/human/cage/fantom/CNhs11377/CNhs11377/coverage.w5	384	1	sum	CAGE:Endothelial Cells - Vein, donor2	CAGE	CAGE/Endothelial Cells - Vein, donor2	CNhs11377	CNhs11377	TRUE	pseudo-rep1
418	0	CNhs12026	/home/drk/tillage/datasets/human/cage/fantom/CNhs11377/CNhs12026/coverage.w5	384	1	sum	CAGE:Endothelial Cells - Vein, donor3	CAGE	CAGE/Endothelial Cells - Vein, donor3	CNhs11377	CNhs12026	TRUE	pseudo-rep1
419	0	CNhs12497	/home/drk/tillage/datasets/human/cage/fantom/CNhs11377/CNhs12497/coverage.w5	384	1	sum	CAGE:Endothelial Cells - Vein, donor1	CAGE	CAGE/Endothelial Cells - Vein, donor1	CNhs11377	CNhs12497	TRUE	pseudo-rep2
420	0	CNhs11378	/home/drk/tillage/datasets/human/cage/fantom/CNhs11378/CNhs11378/coverage.w5	384	1	sum	CAGE:Fibroblast - Cardiac, donor2	CAGE	CAGE/Fibroblast - Cardiac, donor2	CNhs11378	CNhs11378	TRUE	pseudo-rep1
421	0	CNhs11909	/home/drk/tillage/datasets/human/cage/fantom/CNhs11378/CNhs11909/coverage.w5	384	1	sum	CAGE:Fibroblast - Cardiac, donor4	CAGE	CAGE/Fibroblast - Cardiac, donor4	CNhs11378	CNhs11909	TRUE	pseudo-rep1
422	0	CNhs12027	/home/drk/tillage/datasets/human/cage/fantom/CNhs11378/CNhs12027/coverage.w5	384	1	sum	CAGE:Fibroblast - Cardiac, donor3	CAGE	CAGE/Fibroblast - Cardiac, donor3	CNhs11378	CNhs12027	TRUE	pseudo-rep1
423	0	CNhs12057	/home/drk/tillage/datasets/human/cage/fantom/CNhs11378/CNhs12057/coverage.w5	384	1	sum	CAGE:Fibroblast - Cardiac, donor5	CAGE	CAGE/Fibroblast - Cardiac, donor5	CNhs11378	CNhs12057	TRUE	pseudo-rep1
424	0	CNhs12061	/home/drk/tillage/datasets/human/cage/fantom/CNhs11378/CNhs12061/coverage.w5	384	1	sum	CAGE:Fibroblast - Cardiac, donor6	CAGE	CAGE/Fibroblast - Cardiac, donor6	CNhs11378	CNhs12061	TRUE	pseudo-rep2
425	0	CNhs12498	/home/drk/tillage/datasets/human/cage/fantom/CNhs11378/CNhs12498/coverage.w5	384	1	sum	CAGE:Fibroblast - Cardiac, donor1	CAGE	CAGE/Fibroblast - Cardiac, donor1	CNhs11378	CNhs12498	TRUE	pseudo-rep2
426	0	CNhs11379	/home/drk/tillage/datasets/human/cage/fantom/CNhs11379/CNhs11379/coverage.w5	384	1	sum	CAGE:Fibroblast - Dermal, donor2	CAGE	CAGE/Fibroblast - Dermal, donor2	CNhs11379	CNhs11379	TRUE	pseudo-rep1
427	0	CNhs12028	/home/drk/tillage/datasets/human/cage/fantom/CNhs11379/CNhs12028/coverage.w5	384	1	sum	CAGE:Fibroblast - Dermal, donor3	CAGE	CAGE/Fibroblast - Dermal, donor3	CNhs11379	CNhs12028	TRUE	pseudo-rep1
428	0	CNhs12052	/home/drk/tillage/datasets/human/cage/fantom/CNhs11379/CNhs12052/coverage.w5	384	1	sum	CAGE:Fibroblast - Dermal, donor4	CAGE	CAGE/Fibroblast - Dermal, donor4	CNhs11379	CNhs12052	TRUE	pseudo-rep1
429	0	CNhs12055	/home/drk/tillage/datasets/human/cage/fantom/CNhs11379/CNhs12055/coverage.w5	384	1	sum	CAGE:Fibroblast - Dermal, donor5	CAGE	CAGE/Fibroblast - Dermal, donor5	CNhs11379	CNhs12055	TRUE	pseudo-rep1
430	0	CNhs12059	/home/drk/tillage/datasets/human/cage/fantom/CNhs11379/CNhs12059/coverage.w5	384	1	sum	CAGE:Fibroblast - Dermal, donor6	CAGE	CAGE/Fibroblast - Dermal, donor6	CNhs11379	CNhs12059	TRUE	pseudo-rep2
431	0	CNhs12499	/home/drk/tillage/datasets/human/cage/fantom/CNhs11379/CNhs12499/coverage.w5	384	1	sum	CAGE:Fibroblast - Dermal, donor1	CAGE	CAGE/Fibroblast - Dermal, donor1	CNhs11379	CNhs12499	TRUE	pseudo-rep2
432	0	CNhs11380	/home/drk/tillage/datasets/human/cage/fantom/CNhs11380/CNhs11380/coverage.w5	384	1	sum	CAGE:Fibroblast - Lung, donor2	CAGE	CAGE/Fibroblast - Lung, donor2	CNhs11380	CNhs11380	TRUE	pseudo-rep1
433	0	CNhs12029	/home/drk/tillage/datasets/human/cage/fantom/CNhs11380/CNhs12029/coverage.w5	384	1	sum	CAGE:Fibroblast - Lung, donor3	CAGE	CAGE/Fibroblast - Lung, donor3	CNhs11380	CNhs12029	TRUE	pseudo-rep1
434	0	CNhs12500	/home/drk/tillage/datasets/human/cage/fantom/CNhs11380/CNhs12500/coverage.w5	384	1	sum	CAGE:Fibroblast - Lung, donor1	CAGE	CAGE/Fibroblast - Lung, donor1	CNhs11380	CNhs12500	TRUE	pseudo-rep2
435	0	CNhs11676	/home/drk/tillage/datasets/human/cage/fantom/CNhs11676/CNhs11676/coverage.w5	384	1	sum	CAGE:uterus, adult, pool1	CAGE	CAGE/uterus, adult, pool1	CNhs11676	CNhs11676	FALSE
436	0	CNhs11677	/home/drk/tillage/datasets/human/cage/fantom/CNhs11677/CNhs11677/coverage.w5	384	1	sum	CAGE:salivary gland, adult, pool1	CAGE	CAGE/salivary gland, adult, pool1	CNhs11677	CNhs11677	FALSE
437	0	CNhs11680	/home/drk/tillage/datasets/human/cage/fantom/CNhs11680/CNhs11680/coverage.w5	384	1	sum	CAGE:lung, fetal, donor1	CAGE	CAGE/lung, fetal, donor1	CNhs11680	CNhs11680	FALSE
438	0	CNhs11714	/home/drk/tillage/datasets/human/cage/fantom/CNhs11714/CNhs11714/coverage.w5	384	1	sum	CAGE:chronic lymphocytic leukemia (T-CLL) cell line:SKW-3	CAGE	CAGE/chronic lymphocytic leukemia (T-CLL) cell line:SKW-3	CNhs11714	CNhs11714	FALSE
439	0	CNhs11715	/home/drk/tillage/datasets/human/cage/fantom/CNhs11715/CNhs11715/coverage.w5	384	1	sum	CAGE:Hodgkin's lymphoma cell line:HD-Mar2	CAGE	CAGE/Hodgkin's lymphoma cell line:HD-Mar2	CNhs11715	CNhs11715	FALSE
440	0	CNhs11716	/home/drk/tillage/datasets/human/cage/fantom/CNhs11716/CNhs11716/coverage.w5	384	1	sum	CAGE:papillary adenocarcinoma cell line:8505C	CAGE	CAGE/papillary adenocarcinoma cell line:8505C	CNhs11716	CNhs11716	FALSE
441	0	CNhs11717	/home/drk/tillage/datasets/human/cage/fantom/CNhs11717/CNhs11717/coverage.w5	384	1	sum	CAGE:oral squamous cell carcinoma cell line:HSC-3	CAGE	CAGE/oral squamous cell carcinoma cell line:HSC-3	CNhs11717	CNhs11717	FALSE
442	0	CNhs11718	/home/drk/tillage/datasets/human/cage/fantom/CNhs11718/CNhs11718/coverage.w5	384	1	sum	CAGE:mesenchymal stem cell line:Hu5/E18	CAGE	CAGE/mesenchymal stem cell line:Hu5;E18	CNhs11718	CNhs11718	FALSE
443	0	CNhs11722	/home/drk/tillage/datasets/human/cage/fantom/CNhs11722/CNhs11722/coverage.w5	384	1	sum	CAGE:leiomyoma cell line:10964C	CAGE	CAGE/leiomyoma cell line:10964C	CNhs11722	CNhs11722	FALSE
444	0	CNhs11723	/home/drk/tillage/datasets/human/cage/fantom/CNhs11723/CNhs11723/coverage.w5	384	1	sum	CAGE:leiomyoma cell line:15242A	CAGE	CAGE/leiomyoma cell line:15242A	CNhs11723	CNhs11723	FALSE
445	0	CNhs11724	/home/drk/tillage/datasets/human/cage/fantom/CNhs11724/CNhs11724/coverage.w5	384	1	sum	CAGE:leiomyoma cell line:15425	CAGE	CAGE/leiomyoma cell line:15425	CNhs11724	CNhs11724	FALSE
446	0	CNhs11725	/home/drk/tillage/datasets/human/cage/fantom/CNhs11725/CNhs11725/coverage.w5	384	1	sum	CAGE:argyrophil small cell carcinoma cell line:TC-YIK	CAGE	CAGE/argyrophil small cell carcinoma cell line:TC-YIK	CNhs11725	CNhs11725	FALSE
447	0	CNhs11726	/home/drk/tillage/datasets/human/cage/fantom/CNhs11726/CNhs11726/coverage.w5	384	1	sum	CAGE:testicular germ cell embryonal carcinoma cell line:NEC8	CAGE	CAGE/testicular germ cell embryonal carcinoma cell line:NEC8	CNhs11726	CNhs11726	FALSE
448	0	CNhs11728	/home/drk/tillage/datasets/human/cage/fantom/CNhs11728/CNhs11728/coverage.w5	384	1	sum	CAGE:Wilms' tumor cell line:HFWT	CAGE	CAGE/Wilms' tumor cell line:HFWT	CNhs11728	CNhs11728	FALSE
449	0	CNhs11729	/home/drk/tillage/datasets/human/cage/fantom/CNhs11729/CNhs11729/coverage.w5	384	1	sum	CAGE:myxofibrosarcoma cell line:MFH-ino	CAGE	CAGE/myxofibrosarcoma cell line:MFH-ino	CNhs11729	CNhs11729	FALSE
450	0	CNhs11731	/home/drk/tillage/datasets/human/cage/fantom/CNhs11731/CNhs11731/coverage.w5	384	1	sum	CAGE:embryonic pancreas cell line:1B2C6	CAGE	CAGE/embryonic pancreas cell line:1B2C6	CNhs11731	CNhs11731	FALSE
451	0	CNhs11732	/home/drk/tillage/datasets/human/cage/fantom/CNhs11732/CNhs11732/coverage.w5	384	1	sum	CAGE:embryonic pancreas cell line:1C3D3	CAGE	CAGE/embryonic pancreas cell line:1C3D3	CNhs11732	CNhs11732	FALSE
452	0	CNhs11733	/home/drk/tillage/datasets/human/cage/fantom/CNhs11733/CNhs11733/coverage.w5	384	1	sum	CAGE:embryonic pancreas cell line:1C3IKEI	CAGE	CAGE/embryonic pancreas cell line:1C3IKEI	CNhs11733	CNhs11733	FALSE
453	0	CNhs11734	/home/drk/tillage/datasets/human/cage/fantom/CNhs11734/CNhs11734/coverage.w5	384	1	sum	CAGE:small-cell gastrointestinal carcinoma cell line:ECC4	CAGE	CAGE/small-cell gastrointestinal carcinoma cell line:ECC4	CNhs11734	CNhs11734	FALSE
454	0	CNhs11736	/home/drk/tillage/datasets/human/cage/fantom/CNhs11736/CNhs11736/coverage.w5	384	1	sum	CAGE:small cell gastrointestinal carcinoma cell line:ECC10	CAGE	CAGE/small cell gastrointestinal carcinoma cell line:ECC10	CNhs11736	CNhs11736	FALSE
455	0	CNhs11737	/home/drk/tillage/datasets/human/cage/fantom/CNhs11737/CNhs11737/coverage.w5	384	1	sum	CAGE:gastric adenocarcinoma cell line:MKN1	CAGE	CAGE/gastric adenocarcinoma cell line:MKN1	CNhs11737	CNhs11737	FALSE
456	0	CNhs11738	/home/drk/tillage/datasets/human/cage/fantom/CNhs11738/CNhs11738/coverage.w5	384	1	sum	CAGE:gastrointestinal carcinoma cell line:ECC12	CAGE	CAGE/gastrointestinal carcinoma cell line:ECC12	CNhs11738	CNhs11738	FALSE
457	0	CNhs11739	/home/drk/tillage/datasets/human/cage/fantom/CNhs11739/CNhs11739/coverage.w5	384	1	sum	CAGE:squamous cell carcinoma cell line:T3M-5	CAGE	CAGE/squamous cell carcinoma cell line:T3M-5	CNhs11739	CNhs11739	FALSE
458	0	CNhs11740	/home/drk/tillage/datasets/human/cage/fantom/CNhs11740/CNhs11740/coverage.w5	384	1	sum	CAGE:granulosa cell tumor cell line:KGN	CAGE	CAGE/granulosa cell tumor cell line:KGN	CNhs11740	CNhs11740	FALSE
459	0	CNhs11741	/home/drk/tillage/datasets/human/cage/fantom/CNhs11741/CNhs11741/coverage.w5	384	1	sum	CAGE:diffuse large B-cell lymphoma cell line:CTB-1	CAGE	CAGE/diffuse large B-cell lymphoma cell line:CTB-1	CNhs11741	CNhs11741	FALSE
460	0	CNhs11742	/home/drk/tillage/datasets/human/cage/fantom/CNhs11742/CNhs11742/coverage.w5	384	1	sum	CAGE:hepatoblastoma cell line:HuH-6	CAGE	CAGE/hepatoblastoma cell line:HuH-6	CNhs11742	CNhs11742	FALSE
461	0	CNhs11744	/home/drk/tillage/datasets/human/cage/fantom/CNhs11744/CNhs11744/coverage.w5	384	1	sum	CAGE:neuroectodermal tumor cell line:FU-RPNT-1	CAGE	CAGE/neuroectodermal tumor cell line:FU-RPNT-1	CNhs11744	CNhs11744	FALSE
462	0	CNhs11745	/home/drk/tillage/datasets/human/cage/fantom/CNhs11745/CNhs11745/coverage.w5	384	1	sum	CAGE:clear cell carcinoma cell line:JHOC-5	CAGE	CAGE/clear cell carcinoma cell line:JHOC-5	CNhs11745	CNhs11745	FALSE
463	0	CNhs11746	/home/drk/tillage/datasets/human/cage/fantom/CNhs11746/CNhs11746/coverage.w5	384	1	sum	CAGE:serous adenocarcinoma cell line:JHOS-2	CAGE	CAGE/serous adenocarcinoma cell line:JHOS-2	CNhs11746	CNhs11746	FALSE
464	0	CNhs11747	/home/drk/tillage/datasets/human/cage/fantom/CNhs11747/CNhs11747/coverage.w5	384	1	sum	CAGE:carcinosarcoma cell line:JHUCS-1	CAGE	CAGE/carcinosarcoma cell line:JHUCS-1	CNhs11747	CNhs11747	FALSE
465	0	CNhs11748	/home/drk/tillage/datasets/human/cage/fantom/CNhs11748/CNhs11748/coverage.w5	384	1	sum	CAGE:endometrioid adenocarcinoma cell line:JHUEM-1	CAGE	CAGE/endometrioid adenocarcinoma cell line:JHUEM-1	CNhs11748	CNhs11748	FALSE
466	0	CNhs11749	/home/drk/tillage/datasets/human/cage/fantom/CNhs11749/CNhs11749/coverage.w5	384	1	sum	CAGE:squamous cell carcinoma cell line:JHUS-nk1	CAGE	CAGE/squamous cell carcinoma cell line:JHUS-nk1	CNhs11749	CNhs11749	FALSE
467	0	CNhs11750	/home/drk/tillage/datasets/human/cage/fantom/CNhs11750/CNhs11750/coverage.w5	384	1	sum	CAGE:lens epithelial cell line:SRA 01/04	CAGE	CAGE/lens epithelial cell line:SRA 01;04	CNhs11750	CNhs11750	FALSE
468	0	CNhs11752	/home/drk/tillage/datasets/human/cage/fantom/CNhs11752/CNhs11752/coverage.w5	384	1	sum	CAGE:mucinous adenocarcinoma cell line:JHOM-1	CAGE	CAGE/mucinous adenocarcinoma cell line:JHOM-1	CNhs11752	CNhs11752	FALSE
469	0	CNhs11753	/home/drk/tillage/datasets/human/cage/fantom/CNhs11753/CNhs11753/coverage.w5	384	1	sum	CAGE:neuroectodermal tumor cell line:FU-RPNT-2	CAGE	CAGE/neuroectodermal tumor cell line:FU-RPNT-2	CNhs11753	CNhs11753	FALSE
470	0	CNhs11755	/home/drk/tillage/datasets/human/cage/fantom/CNhs11755/CNhs11755/coverage.w5	384	1	sum	CAGE:smooth muscle, adult, pool1	CAGE	CAGE/smooth muscle, adult, pool1	CNhs11755	CNhs11755	FALSE
471	0	CNhs11756	/home/drk/tillage/datasets/human/cage/fantom/CNhs11756/CNhs11756/coverage.w5	384	1	sum	CAGE:pancreas, adult, donor1	CAGE	CAGE/pancreas, adult, donor1	CNhs11756	CNhs11756	FALSE
472	0	CNhs11757	/home/drk/tillage/datasets/human/cage/fantom/CNhs11757/CNhs11757/coverage.w5	384	1	sum	CAGE:heart, adult, diseased post-infarction, donor1	CAGE	CAGE/heart, adult, diseased post-infarction, donor1	CNhs11757	CNhs11757	FALSE
473	0	CNhs11758	/home/drk/tillage/datasets/human/cage/fantom/CNhs11758/CNhs11758/coverage.w5	384	1	sum	CAGE:heart, adult, diseased, donor1	CAGE	CAGE/heart, adult, diseased, donor1	CNhs11758	CNhs11758	FALSE
474	0	CNhs11760	/home/drk/tillage/datasets/human/cage/fantom/CNhs11760/CNhs11760/coverage.w5	384	1	sum	CAGE:aorta, adult, pool1	CAGE	CAGE/aorta, adult, pool1	CNhs11760	CNhs11760	FALSE
475	0	CNhs11761	/home/drk/tillage/datasets/human/cage/fantom/CNhs11761/CNhs11761/coverage.w5	384	1	sum	CAGE:blood, adult, pool1	CAGE	CAGE/blood, adult, pool1	CNhs11761	CNhs11761	FALSE
476	0	CNhs11762	/home/drk/tillage/datasets/human/cage/fantom/CNhs11762/CNhs11762/coverage.w5	384	1	sum	CAGE:eye, fetal, donor1	CAGE	CAGE/eye, fetal, donor1	CNhs11762	CNhs11762	FALSE
477	0	CNhs11763	/home/drk/tillage/datasets/human/cage/fantom/CNhs11763/CNhs11763/coverage.w5	384	1	sum	CAGE:uterus, fetal, donor1	CAGE	CAGE/uterus, fetal, donor1	CNhs11763	CNhs11763	FALSE
478	0	CNhs11764	/home/drk/tillage/datasets/human/cage/fantom/CNhs11764/CNhs11764/coverage.w5	384	1	sum	CAGE:spinal cord, fetal, donor1	CAGE	CAGE/spinal cord, fetal, donor1	CNhs11764	CNhs11764	FALSE
479	0	CNhs11765	/home/drk/tillage/datasets/human/cage/fantom/CNhs11765/CNhs11765/coverage.w5	384	1	sum	CAGE:umbilical cord, fetal, donor1	CAGE	CAGE/umbilical cord, fetal, donor1	CNhs11765	CNhs11765	FALSE
480	0	CNhs11766	/home/drk/tillage/datasets/human/cage/fantom/CNhs11766/CNhs11766/coverage.w5	384	1	sum	CAGE:trachea, fetal, donor1	CAGE	CAGE/trachea, fetal, donor1	CNhs11766	CNhs11766	FALSE
481	0	CNhs11768	/home/drk/tillage/datasets/human/cage/fantom/CNhs11768/CNhs11768/coverage.w5	384	1	sum	CAGE:tongue, fetal, donor1	CAGE	CAGE/tongue, fetal, donor1	CNhs11768	CNhs11768	FALSE
482	0	CNhs11769	/home/drk/tillage/datasets/human/cage/fantom/CNhs11769/CNhs11769/coverage.w5	384	1	sum	CAGE:thyroid, fetal, donor1	CAGE	CAGE/thyroid, fetal, donor1	CNhs11769	CNhs11769	FALSE
483	0	CNhs11770	/home/drk/tillage/datasets/human/cage/fantom/CNhs11770/CNhs11770/coverage.w5	384	1	sum	CAGE:throat, fetal, donor1	CAGE	CAGE/throat, fetal, donor1	CNhs11770	CNhs11770	FALSE
484	0	CNhs11771	/home/drk/tillage/datasets/human/cage/fantom/CNhs11771/CNhs11771/coverage.w5	384	1	sum	CAGE:stomach, fetal, donor1	CAGE	CAGE/stomach, fetal, donor1	CNhs11771	CNhs11771	FALSE
485	0	CNhs11772	/home/drk/tillage/datasets/human/cage/fantom/CNhs11772/CNhs11772/coverage.w5	384	1	sum	CAGE:temporal lobe, fetal, donor1, tech_rep1	CAGE	CAGE/temporal lobe, fetal, donor1, tech_rep1	CNhs11772	CNhs11772	TRUE	pseudo-rep1
486	0	CNhs12996	/home/drk/tillage/datasets/human/cage/fantom/CNhs11772/CNhs12996/coverage.w5	384	1	sum	CAGE:temporal lobe, fetal, donor1, tech_rep2	CAGE	CAGE/temporal lobe, fetal, donor1, tech_rep2	CNhs11772	CNhs12996	TRUE	pseudo-rep2
487	0	CNhs11773	/home/drk/tillage/datasets/human/cage/fantom/CNhs11773/CNhs11773/coverage.w5	384	1	sum	CAGE:small intestine, fetal, donor1	CAGE	CAGE/small intestine, fetal, donor1	CNhs11773	CNhs11773	FALSE
488	0	CNhs11774	/home/drk/tillage/datasets/human/cage/fantom/CNhs11774/CNhs11774/coverage.w5	384	1	sum	CAGE:skin, fetal, donor1	CAGE	CAGE/skin, fetal, donor1	CNhs11774	CNhs11774	FALSE
489	0	CNhs11776	/home/drk/tillage/datasets/human/cage/fantom/CNhs11776/CNhs11776/coverage.w5	384	1	sum	CAGE:skeletal muscle, fetal, donor1	CAGE	CAGE/skeletal muscle, fetal, donor1	CNhs11776	CNhs11776	FALSE
490	0	CNhs11777	/home/drk/tillage/datasets/human/cage/fantom/CNhs11777/CNhs11777/coverage.w5	384	1	sum	CAGE:rectum, fetal, donor1	CAGE	CAGE/rectum, fetal, donor1	CNhs11777	CNhs11777	FALSE
491	0	CNhs11779	/home/drk/tillage/datasets/human/cage/fantom/CNhs11779/CNhs11779/coverage.w5	384	1	sum	CAGE:diaphragm, fetal, donor1	CAGE	CAGE/diaphragm, fetal, donor1	CNhs11779	CNhs11779	FALSE
492	0	CNhs11780	/home/drk/tillage/datasets/human/cage/fantom/CNhs11780/CNhs11780/coverage.w5	384	1	sum	CAGE:colon, fetal, donor1	CAGE	CAGE/colon, fetal, donor1	CNhs11780	CNhs11780	FALSE
493	0	CNhs11781	/home/drk/tillage/datasets/human/cage/fantom/CNhs11781/CNhs11781/coverage.w5	384	1	sum	CAGE:duodenum, fetal, donor1, tech_rep1	CAGE	CAGE/duodenum, fetal, donor1, tech_rep1	CNhs11781	CNhs11781	TRUE	pseudo-rep1
494	0	CNhs12997	/home/drk/tillage/datasets/human/cage/fantom/CNhs11781/CNhs12997/coverage.w5	384	1	sum	CAGE:duodenum, fetal, donor1, tech_rep2	CAGE	CAGE/duodenum, fetal, donor1, tech_rep2	CNhs11781	CNhs12997	TRUE	pseudo-rep2
495	0	CNhs11782	/home/drk/tillage/datasets/human/cage/fantom/CNhs11782/CNhs11782/coverage.w5	384	1	sum	CAGE:parietal lobe, fetal, donor1	CAGE	CAGE/parietal lobe, fetal, donor1	CNhs11782	CNhs11782	FALSE
496	0	CNhs11784	/home/drk/tillage/datasets/human/cage/fantom/CNhs11784/CNhs11784/coverage.w5	384	1	sum	CAGE:occipital lobe, fetal, donor1	CAGE	CAGE/occipital lobe, fetal, donor1	CNhs11784	CNhs11784	FALSE
497	0	CNhs11785	/home/drk/tillage/datasets/human/cage/fantom/CNhs11785/CNhs11785/coverage.w5	384	1	sum	CAGE:skin, adult, donor1	CAGE	CAGE/skin, adult, donor1	CNhs11785	CNhs11785	FALSE
498	0	CNhs11786	/home/drk/tillage/datasets/human/cage/fantom/CNhs11786/CNhs11786/coverage.w5	384	1	sum	CAGE:lung, right lower lobe, adult, donor1	CAGE	CAGE/lung, right lower lobe, adult, donor1	CNhs11786	CNhs11786	FALSE
499	0	CNhs11787	/home/drk/tillage/datasets/human/cage/fantom/CNhs11787/CNhs11787/coverage.w5	384	1	sum	CAGE:occipital lobe, adult, donor1	CAGE	CAGE/occipital lobe, adult, donor1	CNhs11787	CNhs11787	FALSE
500	0	CNhs11788	/home/drk/tillage/datasets/human/cage/fantom/CNhs11788/CNhs11788/coverage.w5	384	1	sum	CAGE:lymph node, adult, donor1	CAGE	CAGE/lymph node, adult, donor1	CNhs11788	CNhs11788	FALSE
501	0	CNhs11789	/home/drk/tillage/datasets/human/cage/fantom/CNhs11789/CNhs11789/coverage.w5	384	1	sum	CAGE:left ventricle, adult, donor1	CAGE	CAGE/left ventricle, adult, donor1	CNhs11789	CNhs11789	FALSE
502	0	CNhs11790	/home/drk/tillage/datasets/human/cage/fantom/CNhs11790/CNhs11790/coverage.w5	384	1	sum	CAGE:left atrium, adult, donor1	CAGE	CAGE/left atrium, adult, donor1	CNhs11790	CNhs11790	FALSE
503	0	CNhs11792	/home/drk/tillage/datasets/human/cage/fantom/CNhs11792/CNhs11792/coverage.w5	384	1	sum	CAGE:breast, adult, donor1	CAGE	CAGE/breast, adult, donor1	CNhs11792	CNhs11792	FALSE
504	0	CNhs11793	/home/drk/tillage/datasets/human/cage/fantom/CNhs11793/CNhs11793/coverage.w5	384	1	sum	CAGE:adrenal gland, adult, pool1	CAGE	CAGE/adrenal gland, adult, pool1	CNhs11793	CNhs11793	FALSE
505	0	CNhs11794	/home/drk/tillage/datasets/human/cage/fantom/CNhs11794/CNhs11794/coverage.w5	384	1	sum	CAGE:colon, adult, donor1	CAGE	CAGE/colon, adult, donor1	CNhs11794	CNhs11794	FALSE
506	0	CNhs11795	/home/drk/tillage/datasets/human/cage/fantom/CNhs11795/CNhs11795/coverage.w5	384	1	sum	CAGE:cerebellum, adult, pool1	CAGE	CAGE/cerebellum, adult, pool1	CNhs11795	CNhs11795	FALSE
507	0	CNhs11796	/home/drk/tillage/datasets/human/cage/fantom/CNhs11796/CNhs11796/coverage.w5	384	1	sum	CAGE:brain, adult, donor1	CAGE	CAGE/brain, adult, donor1	CNhs11796	CNhs11796	FALSE
508	0	CNhs11797	/home/drk/tillage/datasets/human/cage/fantom/CNhs11797/CNhs11797/coverage.w5	384	1	sum	CAGE:brain, fetal, pool1	CAGE	CAGE/brain, fetal, pool1	CNhs11797	CNhs11797	FALSE
509	0	CNhs11798	/home/drk/tillage/datasets/human/cage/fantom/CNhs11798/CNhs11798/coverage.w5	384	1	sum	CAGE:liver, fetal, pool1	CAGE	CAGE/liver, fetal, pool1	CNhs11798	CNhs11798	FALSE
510	0	CNhs11810	/home/drk/tillage/datasets/human/cage/fantom/CNhs11810/CNhs11810/coverage.w5	384	1	sum	CAGE:oral squamous cell carcinoma cell line:SAS	CAGE	CAGE/oral squamous cell carcinoma cell line:SAS	CNhs11810	CNhs11810	FALSE
511	0	CNhs11811	/home/drk/tillage/datasets/human/cage/fantom/CNhs11811/CNhs11811/coverage.w5	384	1	sum	CAGE:neuroblastoma cell line:NH-12	CAGE	CAGE/neuroblastoma cell line:NH-12	CNhs11811	CNhs11811	FALSE
512	0	CNhs11812	/home/drk/tillage/datasets/human/cage/fantom/CNhs11812/CNhs11812/coverage.w5	384	1	sum	CAGE:small cell lung carcinoma cell line:WA-hT	CAGE	CAGE/small cell lung carcinoma cell line:WA-hT	CNhs11812	CNhs11812	FALSE
513	0	CNhs11813	/home/drk/tillage/datasets/human/cage/fantom/CNhs11813/CNhs11813/coverage.w5	384	1	sum	CAGE:xeroderma pigentosum b cell line:XPL 17	CAGE	CAGE/xeroderma pigentosum b cell line:XPL 17	CNhs11813	CNhs11813	FALSE
514	0	CNhs11814	/home/drk/tillage/datasets/human/cage/fantom/CNhs11814/CNhs11814/coverage.w5	384	1	sum	CAGE:embryonic pancreas cell line:2C6	CAGE	CAGE/embryonic pancreas cell line:2C6	CNhs11814	CNhs11814	FALSE
515	0	CNhs11818	/home/drk/tillage/datasets/human/cage/fantom/CNhs11818/CNhs11818/coverage.w5	384	1	sum	CAGE:neuroblastoma cell line:NBsusSR	CAGE	CAGE/neuroblastoma cell line:NBsusSR	CNhs11818	CNhs11818	FALSE
516	0	CNhs11819	/home/drk/tillage/datasets/human/cage/fantom/CNhs11819/CNhs11819/coverage.w5	384	1	sum	CAGE:gastric adenocarcinoma cell line:MKN45	CAGE	CAGE/gastric adenocarcinoma cell line:MKN45	CNhs11819	CNhs11819	FALSE
517	0	CNhs11820	/home/drk/tillage/datasets/human/cage/fantom/CNhs11820/CNhs11820/coverage.w5	384	1	sum	CAGE:choriocarcinoma cell line:T3M-3	CAGE	CAGE/choriocarcinoma cell line:T3M-3	CNhs11820	CNhs11820	FALSE
518	0	CNhs11821	/home/drk/tillage/datasets/human/cage/fantom/CNhs11821/CNhs11821/coverage.w5	384	1	sum	CAGE:myxofibrosarcoma cell line:NMFH-1	CAGE	CAGE/myxofibrosarcoma cell line:NMFH-1	CNhs11821	CNhs11821	FALSE
519	0	CNhs11822	/home/drk/tillage/datasets/human/cage/fantom/CNhs11822/CNhs11822/coverage.w5	384	1	sum	CAGE:Krukenberg tumor cell line:HSKTC	CAGE	CAGE/Krukenberg tumor cell line:HSKTC	CNhs11822	CNhs11822	FALSE
520	0	CNhs11824	/home/drk/tillage/datasets/human/cage/fantom/CNhs11824/CNhs11824/coverage.w5	384	1	sum	CAGE:glassy cell carcinoma cell line:HOKUG	CAGE	CAGE/glassy cell carcinoma cell line:HOKUG	CNhs11824	CNhs11824	FALSE
521	0	CNhs11825	/home/drk/tillage/datasets/human/cage/fantom/CNhs11825/CNhs11825/coverage.w5	384	1	sum	CAGE:large cell non-keratinizing squamous carcinoma cell line:SKG-II-SF	CAGE	CAGE/large cell non-keratinizing squamous carcinoma cell line:SKG-II-SF	CNhs11825	CNhs11825	FALSE
522	0	CNhs11827	/home/drk/tillage/datasets/human/cage/fantom/CNhs11827/CNhs11827/coverage.w5	384	1	sum	CAGE:serous cystadenocarcinoma cell line:HTOA	CAGE	CAGE/serous cystadenocarcinoma cell line:HTOA	CNhs11827	CNhs11827	FALSE
523	0	CNhs11828	/home/drk/tillage/datasets/human/cage/fantom/CNhs11828/CNhs11828/coverage.w5	384	1	sum	CAGE:tridermal teratoma cell line:HGRT	CAGE	CAGE/tridermal teratoma cell line:HGRT	CNhs11828	CNhs11828	FALSE
524	0	CNhs11829	/home/drk/tillage/datasets/human/cage/fantom/CNhs11829/CNhs11829/coverage.w5	384	1	sum	CAGE:sacrococcigeal teratoma cell line:HTST	CAGE	CAGE/sacrococcigeal teratoma cell line:HTST	CNhs11829	CNhs11829	FALSE
525	0	CNhs11830	/home/drk/tillage/datasets/human/cage/fantom/CNhs11830/CNhs11830/coverage.w5	384	1	sum	CAGE:peripheral neuroectodermal tumor cell line:KU-SN	CAGE	CAGE/peripheral neuroectodermal tumor cell line:KU-SN	CNhs11830	CNhs11830	FALSE
526	0	CNhs11832	/home/drk/tillage/datasets/human/cage/fantom/CNhs11832/CNhs11832/coverage.w5	384	1	sum	CAGE:pancreatic carcinoma cell line:NOR-P1	CAGE	CAGE/pancreatic carcinoma cell line:NOR-P1	CNhs11832	CNhs11832	FALSE
527	0	CNhs11833	/home/drk/tillage/datasets/human/cage/fantom/CNhs11833/CNhs11833/coverage.w5	384	1	sum	CAGE:chondrosarcoma cell line:SW 1353	CAGE	CAGE/chondrosarcoma cell line:SW 1353	CNhs11833	CNhs11833	FALSE
528	0	CNhs11834	/home/drk/tillage/datasets/human/cage/fantom/CNhs11834/CNhs11834/coverage.w5	384	1	sum	CAGE:carcinoid cell line:NCI-H1770	CAGE	CAGE/carcinoid cell line:NCI-H1770	CNhs11834	CNhs11834	FALSE
529	0	CNhs11835	/home/drk/tillage/datasets/human/cage/fantom/CNhs11835/CNhs11835/coverage.w5	384	1	sum	CAGE:osteoclastoma cell line:Hs 706.T	CAGE	CAGE/osteoclastoma cell line:Hs 706.T	CNhs11835	CNhs11835	FALSE
530	0	CNhs11836	/home/drk/tillage/datasets/human/cage/fantom/CNhs11836/CNhs11836/coverage.w5	384	1	sum	CAGE:Ewing's sarcoma cell line:Hs 863.T	CAGE	CAGE/Ewing's sarcoma cell line:Hs 863.T	CNhs11836	CNhs11836	FALSE
531	0	CNhs11837	/home/drk/tillage/datasets/human/cage/fantom/CNhs11837/CNhs11837/coverage.w5	384	1	sum	CAGE:transitional cell carcinoma cell line:Hs 769.T	CAGE	CAGE/transitional cell carcinoma cell line:Hs 769.T	CNhs11837	CNhs11837	FALSE
532	0	CNhs11838	/home/drk/tillage/datasets/human/cage/fantom/CNhs11838/CNhs11838/coverage.w5	384	1	sum	CAGE:alveolar cell carcinoma cell line:SW 1573	CAGE	CAGE/alveolar cell carcinoma cell line:SW 1573	CNhs11838	CNhs11838	FALSE
533	0	CNhs11840	/home/drk/tillage/datasets/human/cage/fantom/CNhs11840/CNhs11840/coverage.w5	384	1	sum	CAGE:bronchioalveolar carcinoma cell line:NCI-H358	CAGE	CAGE/bronchioalveolar carcinoma cell line:NCI-H358	CNhs11840	CNhs11840	FALSE
534	0	CNhs11841	/home/drk/tillage/datasets/human/cage/fantom/CNhs11841/CNhs11841/coverage.w5	384	1	sum	CAGE:bronchogenic carcinoma cell line:ChaGo-K-1	CAGE	CAGE/bronchogenic carcinoma cell line:ChaGo-K-1	CNhs11841	CNhs11841	FALSE
535	0	CNhs11842	/home/drk/tillage/datasets/human/cage/fantom/CNhs11842/CNhs11842/coverage.w5	384	1	sum	CAGE:fibrous histiocytoma cell line:GCT TIB-223	CAGE	CAGE/fibrous histiocytoma cell line:GCT TIB-223	CNhs11842	CNhs11842	FALSE
536	0	CNhs11843	/home/drk/tillage/datasets/human/cage/fantom/CNhs11843/CNhs11843/coverage.w5	384	1	sum	CAGE:hairy cell leukemia cell line:Mo	CAGE	CAGE/hairy cell leukemia cell line:Mo	CNhs11843	CNhs11843	FALSE
537	0	CNhs11844	/home/drk/tillage/datasets/human/cage/fantom/CNhs11844/CNhs11844/coverage.w5	384	1	sum	CAGE:acantholytic squamous carcinoma cell line:HCC1806	CAGE	CAGE/acantholytic squamous carcinoma cell line:HCC1806	CNhs11844	CNhs11844	FALSE
538	0	CNhs11845	/home/drk/tillage/datasets/human/cage/fantom/CNhs11845/CNhs11845/coverage.w5	384	1	sum	CAGE:biphenotypic B myelomonocytic leukemia cell line:MV-4-11	CAGE	CAGE/biphenotypic B myelomonocytic leukemia cell line:MV-4-11	CNhs11845	CNhs11845	FALSE
539	0	CNhs11846	/home/drk/tillage/datasets/human/cage/fantom/CNhs11846/CNhs11846/coverage.w5	384	1	sum	CAGE:carcinoid cell line:SK-PN-DW	CAGE	CAGE/carcinoid cell line:SK-PN-DW	CNhs11846	CNhs11846	FALSE
540	0	CNhs11848	/home/drk/tillage/datasets/human/cage/fantom/CNhs11848/CNhs11848/coverage.w5	384	1	sum	CAGE:leiomyoblastoma cell line:G-402	CAGE	CAGE/leiomyoblastoma cell line:G-402	CNhs11848	CNhs11848	FALSE
541	0	CNhs11849	/home/drk/tillage/datasets/human/cage/fantom/CNhs11849/CNhs11849/coverage.w5	384	1	sum	CAGE:pharyngeal carcinoma cell line:Detroit 562	CAGE	CAGE/pharyngeal carcinoma cell line:Detroit 562	CNhs11849	CNhs11849	FALSE
542	0	CNhs11851	/home/drk/tillage/datasets/human/cage/fantom/CNhs11851/CNhs11851/coverage.w5	384	1	sum	CAGE:liposarcoma cell line:SW 872	CAGE	CAGE/liposarcoma cell line:SW 872	CNhs11851	CNhs11851	FALSE
543	0	CNhs11852	/home/drk/tillage/datasets/human/cage/fantom/CNhs11852/CNhs11852/coverage.w5	384	1	sum	CAGE:lymphangiectasia cell line:DS-1	CAGE	CAGE/lymphangiectasia cell line:DS-1	CNhs11852	CNhs11852	FALSE
544	0	CNhs11853	/home/drk/tillage/datasets/human/cage/fantom/CNhs11853/CNhs11853/coverage.w5	384	1	sum	CAGE:neuroepithelioma cell line:SK-N-MC	CAGE	CAGE/neuroepithelioma cell line:SK-N-MC	CNhs11853	CNhs11853	FALSE
545	0	CNhs11854	/home/drk/tillage/datasets/human/cage/fantom/CNhs11854/CNhs11854/coverage.w5	384	1	sum	CAGE:neurofibroma cell line:Hs 53.T	CAGE	CAGE/neurofibroma cell line:Hs 53.T	CNhs11854	CNhs11854	FALSE
546	0	CNhs11856	/home/drk/tillage/datasets/human/cage/fantom/CNhs11856/CNhs11856/coverage.w5	384	1	sum	CAGE:pagetoid sarcoma cell line:Hs 925.T	CAGE	CAGE/pagetoid sarcoma cell line:Hs 925.T	CNhs11856	CNhs11856	FALSE
547	0	CNhs11857	/home/drk/tillage/datasets/human/cage/fantom/CNhs11857/CNhs11857/coverage.w5	384	1	sum	CAGE:spindle cell sarcoma cell line:Hs 132.T	CAGE	CAGE/spindle cell sarcoma cell line:Hs 132.T	CNhs11857	CNhs11857	FALSE
548	0	CNhs11858	/home/drk/tillage/datasets/human/cage/fantom/CNhs11858/CNhs11858/coverage.w5	384	1	sum	CAGE:mycosis fungoides, T cell lymphoma cell line:HuT 102 TIB-162	CAGE	CAGE/mycosis fungoides, T cell lymphoma cell line:HuT 102 TIB-162	CNhs11858	CNhs11858	FALSE
549	0	CNhs11859	/home/drk/tillage/datasets/human/cage/fantom/CNhs11859/CNhs11859/coverage.w5	384	1	sum	CAGE:leukemia, chronic megakaryoblastic cell line:MEG-01	CAGE	CAGE/leukemia, chronic megakaryoblastic cell line:MEG-01	CNhs11859	CNhs11859	FALSE
550	0	CNhs11860	/home/drk/tillage/datasets/human/cage/fantom/CNhs11860/CNhs11860/coverage.w5	384	1	sum	CAGE:fibrosarcoma cell line:HT-1080	CAGE	CAGE/fibrosarcoma cell line:HT-1080	CNhs11860	CNhs11860	FALSE
551	0	CNhs11861	/home/drk/tillage/datasets/human/cage/fantom/CNhs11861/CNhs11861/coverage.w5	384	1	sum	CAGE:medulloblastoma cell line:ONS-76	CAGE	CAGE/medulloblastoma cell line:ONS-76	CNhs11861	CNhs11861	FALSE
552	0	CNhs11862	/home/drk/tillage/datasets/human/cage/fantom/CNhs11862/CNhs11862/coverage.w5	384	1	sum	CAGE:bronchial squamous cell carcinoma cell line:KNS-62	CAGE	CAGE/bronchial squamous cell carcinoma cell line:KNS-62	CNhs11862	CNhs11862	FALSE
553	0	CNhs11864	/home/drk/tillage/datasets/human/cage/fantom/CNhs11864/CNhs11864/coverage.w5	384	1	sum	CAGE:acute myeloid leukemia (FAB M2) cell line:NKM-1	CAGE	CAGE/acute myeloid leukemia (FAB M2) cell line:NKM-1	CNhs11864	CNhs11864	FALSE
554	0	CNhs11865	/home/drk/tillage/datasets/human/cage/fantom/CNhs11865/CNhs11865/coverage.w5	384	1	sum	CAGE:chronic myelogenous leukemia (CML) cell line:MEG-A2	CAGE	CAGE/chronic myelogenous leukemia (CML) cell line:MEG-A2	CNhs11865	CNhs11865	FALSE
555	0	CNhs11866	/home/drk/tillage/datasets/human/cage/fantom/CNhs11866/CNhs11866/coverage.w5	384	1	sum	CAGE:neuroectodermal tumor cell line:TASK1	CAGE	CAGE/neuroectodermal tumor cell line:TASK1	CNhs11866	CNhs11866	FALSE
556	0	CNhs11867	/home/drk/tillage/datasets/human/cage/fantom/CNhs11867/CNhs11867/coverage.w5	384	1	sum	CAGE:NK T cell leukemia cell line:KHYG-1	CAGE	CAGE/NK T cell leukemia cell line:KHYG-1	CNhs11867	CNhs11867	FALSE
557	0	CNhs11868	/home/drk/tillage/datasets/human/cage/fantom/CNhs11868/CNhs11868/coverage.w5	384	1	sum	CAGE:hepatic mesenchymal tumor cell line:LI90	CAGE	CAGE/hepatic mesenchymal tumor cell line:LI90	CNhs11868	CNhs11868	FALSE
558	0	CNhs11869	/home/drk/tillage/datasets/human/cage/fantom/CNhs11869/CNhs11869/coverage.w5	384	1	sum	CAGE:somatostatinoma cell line:QGP-1	CAGE	CAGE/somatostatinoma cell line:QGP-1	CNhs11869	CNhs11869	FALSE
559	0	CNhs11870	/home/drk/tillage/datasets/human/cage/fantom/CNhs11870/CNhs11870/coverage.w5	384	1	sum	CAGE:liposarcoma cell line:KMLS-1	CAGE	CAGE/liposarcoma cell line:KMLS-1	CNhs11870	CNhs11870	FALSE
560	0	CNhs11872	/home/drk/tillage/datasets/human/cage/fantom/CNhs11872/CNhs11872/coverage.w5	384	1	sum	CAGE:thyroid carcinoma cell line:TCO-1	CAGE	CAGE/thyroid carcinoma cell line:TCO-1	CNhs11872	CNhs11872	FALSE
561	0	CNhs11873	/home/drk/tillage/datasets/human/cage/fantom/CNhs11873/CNhs11873/coverage.w5	384	1	sum	CAGE:mucinous cystadenocarcinoma cell line:MCAS	CAGE	CAGE/mucinous cystadenocarcinoma cell line:MCAS	CNhs11873	CNhs11873	FALSE
562	0	CNhs11875	/home/drk/tillage/datasets/human/cage/fantom/CNhs11875/CNhs11875/coverage.w5	384	1	sum	CAGE:choriocarcinoma cell line:SCH	CAGE	CAGE/choriocarcinoma cell line:SCH	CNhs11875	CNhs11875	FALSE
563	0	CNhs11876	/home/drk/tillage/datasets/human/cage/fantom/CNhs11876/CNhs11876/coverage.w5	384	1	sum	CAGE:testicular germ cell embryonal carcinoma cell line:ITO-II	CAGE	CAGE/testicular germ cell embryonal carcinoma cell line:ITO-II	CNhs11876	CNhs11876	FALSE
564	0	CNhs11877	/home/drk/tillage/datasets/human/cage/fantom/CNhs11877/CNhs11877/coverage.w5	384	1	sum	CAGE:rhabdomyosarcoma cell line:KYM-1	CAGE	CAGE/rhabdomyosarcoma cell line:KYM-1	CNhs11877	CNhs11877	FALSE
565	0	CNhs11878	/home/drk/tillage/datasets/human/cage/fantom/CNhs11878/CNhs11878/coverage.w5	384	1	sum	CAGE:teratocarcinoma cell line:NCC-IT-A3	CAGE	CAGE/teratocarcinoma cell line:NCC-IT-A3	CNhs11878	CNhs11878	FALSE
566	0	CNhs11880	/home/drk/tillage/datasets/human/cage/fantom/CNhs11880/CNhs11880/coverage.w5	384	1	sum	CAGE:keratoacanthoma cell line:HKA-1	CAGE	CAGE/keratoacanthoma cell line:HKA-1	CNhs11880	CNhs11880	FALSE
567	0	CNhs11881	/home/drk/tillage/datasets/human/cage/fantom/CNhs11881/CNhs11881/coverage.w5	384	1	sum	CAGE:anaplastic large cell lymphoma cell line:Ki-JK	CAGE	CAGE/anaplastic large cell lymphoma cell line:Ki-JK	CNhs11881	CNhs11881	FALSE
568	0	CNhs11882	/home/drk/tillage/datasets/human/cage/fantom/CNhs11882/CNhs11882/coverage.w5	384	1	sum	CAGE:adenocarcinoma cell line:IM95m	CAGE	CAGE/adenocarcinoma cell line:IM95m	CNhs11882	CNhs11882	FALSE
569	0	CNhs11883	/home/drk/tillage/datasets/human/cage/fantom/CNhs11883/CNhs11883/coverage.w5	384	1	sum	CAGE:tubular adenocarcinoma cell line:SUIT-2	CAGE	CAGE/tubular adenocarcinoma cell line:SUIT-2	CNhs11883	CNhs11883	FALSE
570	0	CNhs11884	/home/drk/tillage/datasets/human/cage/fantom/CNhs11884/CNhs11884/coverage.w5	384	1	sum	CAGE:teratocarcinoma cell line:NCR-G1	CAGE	CAGE/teratocarcinoma cell line:NCR-G1	CNhs11884	CNhs11884	FALSE
571	0	CNhs11885	/home/drk/tillage/datasets/human/cage/fantom/CNhs11885/CNhs11885/coverage.w5	384	1	sum	CAGE:small cell cervical cancer cell line:HCSC-1	CAGE	CAGE/small cell cervical cancer cell line:HCSC-1	CNhs11885	CNhs11885	FALSE
572	0	CNhs11886	/home/drk/tillage/datasets/human/cage/fantom/CNhs11886/CNhs11886/coverage.w5	384	1	sum	CAGE:chronic myeloblastic leukemia (CML) cell line:KCL-22	CAGE	CAGE/chronic myeloblastic leukemia (CML) cell line:KCL-22	CNhs11886	CNhs11886	FALSE
573	0	CNhs11888	/home/drk/tillage/datasets/human/cage/fantom/CNhs11888/CNhs11888/coverage.w5	384	1	sum	CAGE:acute myeloid leukemia (FAB M7) cell line:MKPL-1	CAGE	CAGE/acute myeloid leukemia (FAB M7) cell line:MKPL-1	CNhs11888	CNhs11888	FALSE
574	0	CNhs11889	/home/drk/tillage/datasets/human/cage/fantom/CNhs11889/CNhs11889/coverage.w5	384	1	sum	CAGE:anaplastic squamous cell carcinoma cell line:RPMI 2650	CAGE	CAGE/anaplastic squamous cell carcinoma cell line:RPMI 2650	CNhs11889	CNhs11889	FALSE
575	0	CNhs11890	/home/drk/tillage/datasets/human/cage/fantom/CNhs11890/CNhs11890/coverage.w5	384	1	sum	CAGE:teratocarcinoma cell line:PA-1	CAGE	CAGE/teratocarcinoma cell line:PA-1	CNhs11890	CNhs11890	FALSE
576	0	CNhs11891	/home/drk/tillage/datasets/human/cage/fantom/CNhs11891/CNhs11891/coverage.w5	384	1	sum	CAGE:hereditary spherocytic anemia cell line:WIL2-NS	CAGE	CAGE/hereditary spherocytic anemia cell line:WIL2-NS	CNhs11891	CNhs11891	FALSE
577	0	CNhs11892	/home/drk/tillage/datasets/human/cage/fantom/CNhs11892/CNhs11892/coverage.w5	384	1	sum	CAGE:Wilms' tumor cell line:G-401	CAGE	CAGE/Wilms' tumor cell line:G-401	CNhs11892	CNhs11892	FALSE
578	0	CNhs11893	/home/drk/tillage/datasets/human/cage/fantom/CNhs11893/CNhs11893/coverage.w5	384	1	sum	CAGE:adrenal cortex adenocarcinoma cell line:SW-13	CAGE	CAGE/adrenal cortex adenocarcinoma cell line:SW-13	CNhs11893	CNhs11893	FALSE
579	0	CNhs11894	/home/drk/tillage/datasets/human/cage/fantom/CNhs11894/CNhs11894/coverage.w5	384	1	sum	CAGE:normal embryonic palatal mesenchymal cell line:HEPM	CAGE	CAGE/normal embryonic palatal mesenchymal cell line:HEPM	CNhs11894	CNhs11894	FALSE
580	0	CNhs11896	/home/drk/tillage/datasets/human/cage/fantom/CNhs11896/CNhs11896/coverage.w5	384	1	sum	CAGE:Gingival epithelial cells, donor2 (GEA14)	CAGE	CAGE/Gingival epithelial cells, donor2 (GEA14)	CNhs11896	CNhs11896	FALSE
581	0	CNhs11903	/home/drk/tillage/datasets/human/cage/fantom/CNhs11903/CNhs11903/coverage.w5	384	1	sum	CAGE:Gingival epithelial cells, donor3 (GEA15)	CAGE	CAGE/Gingival epithelial cells, donor3 (GEA15)	CNhs11903	CNhs11903	FALSE
582	0	CNhs11910	/home/drk/tillage/datasets/human/cage/fantom/CNhs11910/CNhs11910/coverage.w5	384	1	sum	CAGE:Smooth Muscle Cells - Prostate, donor3	CAGE	CAGE/Smooth Muscle Cells - Prostate, donor3	CNhs11910	CNhs11910	TRUE	pseudo-rep1
583	0	CNhs11920	/home/drk/tillage/datasets/human/cage/fantom/CNhs11910/CNhs11920/coverage.w5	384	1	sum	CAGE:Smooth Muscle Cells - Prostate, donor1	CAGE	CAGE/Smooth Muscle Cells - Prostate, donor1	CNhs11910	CNhs11920	TRUE	pseudo-rep1
584	0	CNhs11976	/home/drk/tillage/datasets/human/cage/fantom/CNhs11910/CNhs11976/coverage.w5	384	1	sum	CAGE:Smooth Muscle Cells - Prostate, donor2	CAGE	CAGE/Smooth Muscle Cells - Prostate, donor2	CNhs11910	CNhs11976	TRUE	pseudo-rep2
585	0	CNhs11921	/home/drk/tillage/datasets/human/cage/fantom/CNhs11921/CNhs11921/coverage.w5	384	1	sum	CAGE:Smooth Muscle Cells - Uterine, donor1	CAGE	CAGE/Smooth Muscle Cells - Uterine, donor1	CNhs11921	CNhs11921	TRUE	pseudo-rep1
586	0	CNhs11927	/home/drk/tillage/datasets/human/cage/fantom/CNhs11921/CNhs11927/coverage.w5	384	1	sum	CAGE:Smooth Muscle Cells - Uterine, donor3	CAGE	CAGE/Smooth Muscle Cells - Uterine, donor3	CNhs11921	CNhs11927	TRUE	pseudo-rep2
587	0	CNhs11926	/home/drk/tillage/datasets/human/cage/fantom/CNhs11926/CNhs11926/coverage.w5	384	1	sum	CAGE:Endothelial Cells - Thoracic, donor1	CAGE	CAGE/Endothelial Cells - Thoracic, donor1	CNhs11926	CNhs11926	TRUE	pseudo-rep1
588	0	CNhs11978	/home/drk/tillage/datasets/human/cage/fantom/CNhs11926/CNhs11978/coverage.w5	384	1	sum	CAGE:Endothelial Cells - Thoracic, donor2	CAGE	CAGE/Endothelial Cells - Thoracic, donor2	CNhs11926	CNhs11978	TRUE	pseudo-rep2
589	0	CNhs11930	/home/drk/tillage/datasets/human/cage/fantom/CNhs11930/CNhs11930/coverage.w5	384	1	sum	CAGE:clear cell carcinoma cell line:TEN	CAGE	CAGE/clear cell carcinoma cell line:TEN	CNhs11930	CNhs11930	FALSE
590	0	CNhs11931	/home/drk/tillage/datasets/human/cage/fantom/CNhs11931/CNhs11931/coverage.w5	384	1	sum	CAGE:bone marrow stromal cell line:StromaNKtert	CAGE	CAGE/bone marrow stromal cell line:StromaNKtert	CNhs11931	CNhs11931	FALSE
591	0	CNhs11932	/home/drk/tillage/datasets/human/cage/fantom/CNhs11932/CNhs11932/coverage.w5	384	1	sum	CAGE:basal cell carcinoma cell line:TE 354.T	CAGE	CAGE/basal cell carcinoma cell line:TE 354.T	CNhs11932	CNhs11932	FALSE
592	0	CNhs11933	/home/drk/tillage/datasets/human/cage/fantom/CNhs11933/CNhs11933/coverage.w5	384	1	sum	CAGE:pleomorphic hepatocellular carcinoma cell line:SNU-387	CAGE	CAGE/pleomorphic hepatocellular carcinoma cell line:SNU-387	CNhs11933	CNhs11933	FALSE
593	0	CNhs11934	/home/drk/tillage/datasets/human/cage/fantom/CNhs11934/CNhs11934/coverage.w5	384	1	sum	CAGE:myelodysplastic syndrome cell line:SKM-1	CAGE	CAGE/myelodysplastic syndrome cell line:SKM-1	CNhs11934	CNhs11934	FALSE
594	0	CNhs11935	/home/drk/tillage/datasets/human/cage/fantom/CNhs11935/CNhs11935/coverage.w5	384	1	sum	CAGE:lymphoma, malignant, hairy B-cell cell line:MLMA	CAGE	CAGE/lymphoma, malignant, hairy B-cell cell line:MLMA	CNhs11935	CNhs11935	FALSE
595	0	CNhs11943	/home/drk/tillage/datasets/human/cage/fantom/CNhs11943/CNhs11943/coverage.w5	384	1	sum	CAGE:breast carcinoma cell line:MCF7	CAGE	CAGE/breast carcinoma cell line:MCF7	CNhs11943	CNhs11943	FALSE
596	0	CNhs11944	/home/drk/tillage/datasets/human/cage/fantom/CNhs11944/CNhs11944/coverage.w5	384	1	sum	CAGE:mixed mullerian tumor cell line:HTMMT	CAGE	CAGE/mixed mullerian tumor cell line:HTMMT	CNhs11944	CNhs11944	FALSE
597	0	CNhs11945	/home/drk/tillage/datasets/human/cage/fantom/CNhs11945/CNhs11945/coverage.w5	384	1	sum	CAGE:meningioma cell line:HKBMM	CAGE	CAGE/meningioma cell line:HKBMM	CNhs11945	CNhs11945	FALSE
598	0	CNhs11948	/home/drk/tillage/datasets/human/cage/fantom/CNhs11948/CNhs11948/coverage.w5	384	1	sum	CAGE:Whole blood (ribopure), donor090309, donation3	CAGE	CAGE/Whole blood (ribopure), donor090309, donation3	CNhs11948	CNhs11948	TRUE	pseudo-rep1
599	0	CNhs11949	/home/drk/tillage/datasets/human/cage/fantom/CNhs11948/CNhs11949/coverage.w5	384	1	sum	CAGE:Whole blood (ribopure), donor090612, donation3	CAGE	CAGE/Whole blood (ribopure), donor090612, donation3	CNhs11948	CNhs11949	TRUE	pseudo-rep2
600	0	CNhs11950	/home/drk/tillage/datasets/human/cage/fantom/CNhs11950/CNhs11950/coverage.w5	384	1	sum	CAGE:normal intestinal epithelial cell line:FHs 74 Int	CAGE	CAGE/normal intestinal epithelial cell line:FHs 74 Int	CNhs11950	CNhs11950	FALSE
601	0	CNhs11952	/home/drk/tillage/datasets/human/cage/fantom/CNhs11952/CNhs11952/coverage.w5	384	1	sum	CAGE:Fibroblast - Gingival, donor5 (GFH3)	CAGE	CAGE/Fibroblast - Gingival, donor5 (GFH3)	CNhs11952	CNhs11952	FALSE
602	0	CNhs11953	/home/drk/tillage/datasets/human/cage/fantom/CNhs11953/CNhs11953/coverage.w5	384	1	sum	CAGE:Fibroblast - Periodontal Ligament, donor5 (PL30)	CAGE	CAGE/Fibroblast - Periodontal Ligament, donor5 (PL30)	CNhs11953	CNhs11953	FALSE
603	0	CNhs11972	/home/drk/tillage/datasets/human/cage/fantom/CNhs11972/CNhs11972/coverage.w5	384	1	sum	CAGE:Prostate Epithelial Cells, donor2	CAGE	CAGE/Prostate Epithelial Cells, donor2	CNhs11972	CNhs11972	TRUE	pseudo-rep1
604	0	CNhs12014	/home/drk/tillage/datasets/human/cage/fantom/CNhs11972/CNhs12014/coverage.w5	384	1	sum	CAGE:Prostate Epithelial Cells, donor3	CAGE	CAGE/Prostate Epithelial Cells, donor3	CNhs11972	CNhs12014	TRUE	pseudo-rep2
605	0	CNhs11977	/home/drk/tillage/datasets/human/cage/fantom/CNhs11977/CNhs11977/coverage.w5	384	1	sum	CAGE:Endothelial Cells - Artery, donor2	CAGE	CAGE/Endothelial Cells - Artery, donor2	CNhs11977	CNhs11977	TRUE	pseudo-rep1
606	0	CNhs12023	/home/drk/tillage/datasets/human/cage/fantom/CNhs11977/CNhs12023/coverage.w5	384	1	sum	CAGE:Endothelial Cells - Artery, donor3	CAGE	CAGE/Endothelial Cells - Artery, donor3	CNhs11977	CNhs12023	TRUE	pseudo-rep1
607	0	CNhs12496	/home/drk/tillage/datasets/human/cage/fantom/CNhs11977/CNhs12496/coverage.w5	384	1	sum	CAGE:Endothelial Cells - Artery, donor1	CAGE	CAGE/Endothelial Cells - Artery, donor1	CNhs11977	CNhs12496	TRUE	pseudo-rep2
608	0	CNhs11979	/home/drk/tillage/datasets/human/cage/fantom/CNhs11979/CNhs11979/coverage.w5	384	1	sum	CAGE:Hair Follicle Dermal Papilla Cells, donor2	CAGE	CAGE/Hair Follicle Dermal Papilla Cells, donor2	CNhs11979	CNhs11979	TRUE	pseudo-rep1
609	0	CNhs12030	/home/drk/tillage/datasets/human/cage/fantom/CNhs11979/CNhs12030/coverage.w5	384	1	sum	CAGE:Hair Follicle Dermal Papilla Cells, donor3	CAGE	CAGE/Hair Follicle Dermal Papilla Cells, donor3	CNhs11979	CNhs12030	TRUE	pseudo-rep1
610	0	CNhs12501	/home/drk/tillage/datasets/human/cage/fantom/CNhs11979/CNhs12501/coverage.w5	384	1	sum	CAGE:Hair Follicle Dermal Papilla Cells, donor1	CAGE	CAGE/Hair Follicle Dermal Papilla Cells, donor1	CNhs11979	CNhs12501	TRUE	pseudo-rep2
611	0	CNhs11996	/home/drk/tillage/datasets/human/cage/fantom/CNhs11996/CNhs11996/coverage.w5	384	1	sum	CAGE:Fibroblast - Periodontal Ligament, donor6 (PLH3)	CAGE	CAGE/Fibroblast - Periodontal Ligament, donor6 (PLH3)	CNhs11996	CNhs11996	FALSE
612	0	CNhs12000	/home/drk/tillage/datasets/human/cage/fantom/CNhs12000/CNhs12000/coverage.w5	384	1	sum	CAGE:Dendritic Cells - monocyte immature derived, donor3	CAGE	CAGE/Dendritic Cells - monocyte immature derived, donor3	CNhs12000	CNhs12000	TRUE	pseudo-rep1
613	0	CNhs12195	/home/drk/tillage/datasets/human/cage/fantom/CNhs12000/CNhs12195/coverage.w5	384	1	sum	CAGE:Dendritic Cells - monocyte immature derived, donor2	CAGE	CAGE/Dendritic Cells - monocyte immature derived, donor2	CNhs12000	CNhs12195	TRUE	pseudo-rep2
614	0	CNhs12065	/home/drk/tillage/datasets/human/cage/fantom/CNhs12065/CNhs12065/coverage.w5	384	1	sum	CAGE:Preadipocyte - perirenal, donor1	CAGE	CAGE/Preadipocyte - perirenal, donor1	CNhs12065	CNhs12065	FALSE
615	0	CNhs12069	/home/drk/tillage/datasets/human/cage/fantom/CNhs12069/CNhs12069/coverage.w5	384	1	sum	CAGE:Adipocyte - perirenal, donor1	CAGE	CAGE/Adipocyte - perirenal, donor1	CNhs12069	CNhs12069	FALSE
616	0	CNhs12073	/home/drk/tillage/datasets/human/cage/fantom/CNhs12073/CNhs12073/coverage.w5	384	1	sum	CAGE:Schwann Cells, donor1	CAGE	CAGE/Schwann Cells, donor1	CNhs12073	CNhs12073	TRUE	pseudo-rep1
617	0	CNhs12345	/home/drk/tillage/datasets/human/cage/fantom/CNhs12073/CNhs12345/coverage.w5	384	1	sum	CAGE:Schwann Cells, donor2	CAGE	CAGE/Schwann Cells, donor2	CNhs12073	CNhs12345	TRUE	pseudo-rep1
618	0	CNhs12621	/home/drk/tillage/datasets/human/cage/fantom/CNhs12073/CNhs12621/coverage.w5	384	1	sum	CAGE:Schwann Cells, donor3	CAGE	CAGE/Schwann Cells, donor3	CNhs12073	CNhs12621	TRUE	pseudo-rep2
619	0	CNhs12074	/home/drk/tillage/datasets/human/cage/fantom/CNhs12074/CNhs12074/coverage.w5	384	1	sum	CAGE:Renal Glomerular Endothelial Cells, donor1	CAGE	CAGE/Renal Glomerular Endothelial Cells, donor1	CNhs12074	CNhs12074	TRUE	pseudo-rep1
620	0	CNhs12086	/home/drk/tillage/datasets/human/cage/fantom/CNhs12074/CNhs12086/coverage.w5	384	1	sum	CAGE:Renal Glomerular Endothelial Cells, donor2	CAGE	CAGE/Renal Glomerular Endothelial Cells, donor2	CNhs12074	CNhs12086	TRUE	pseudo-rep1
621	0	CNhs12624	/home/drk/tillage/datasets/human/cage/fantom/CNhs12074/CNhs12624/coverage.w5	384	1	sum	CAGE:Renal Glomerular Endothelial Cells, donor3	CAGE	CAGE/Renal Glomerular Endothelial Cells, donor3	CNhs12074	CNhs12624	TRUE	pseudo-rep1
622	0	CNhs13080	/home/drk/tillage/datasets/human/cage/fantom/CNhs12074/CNhs13080/coverage.w5	384	1	sum	CAGE:Renal Glomerular Endothelial Cells, donor4	CAGE	CAGE/Renal Glomerular Endothelial Cells, donor4	CNhs12074	CNhs13080	TRUE	pseudo-rep2
623	0	CNhs12075	/home/drk/tillage/datasets/human/cage/fantom/CNhs12075/CNhs12075/coverage.w5	384	1	sum	CAGE:Hepatic Sinusoidal Endothelial Cells, donor1	CAGE	CAGE/Hepatic Sinusoidal Endothelial Cells, donor1	CNhs12075	CNhs12075	TRUE	pseudo-rep1
624	0	CNhs12092	/home/drk/tillage/datasets/human/cage/fantom/CNhs12075/CNhs12092/coverage.w5	384	1	sum	CAGE:Hepatic Sinusoidal Endothelial Cells, donor2	CAGE	CAGE/Hepatic Sinusoidal Endothelial Cells, donor2	CNhs12075	CNhs12092	TRUE	pseudo-rep1
625	0	CNhs12625	/home/drk/tillage/datasets/human/cage/fantom/CNhs12075/CNhs12625/coverage.w5	384	1	sum	CAGE:Hepatic Sinusoidal Endothelial Cells, donor3	CAGE	CAGE/Hepatic Sinusoidal Endothelial Cells, donor3	CNhs12075	CNhs12625	TRUE	pseudo-rep2
626	0	CNhs12175	/home/drk/tillage/datasets/human/cage/fantom/CNhs12175/CNhs12175/coverage.w5	384	1	sum	CAGE:CD19+ B Cells (pluriselect), donor090325, donation2	CAGE	CAGE/CD19+ B Cells (pluriselect), donor090325, donation2	CNhs12175	CNhs12175	TRUE	pseudo-rep1
627	0	CNhs12179	/home/drk/tillage/datasets/human/cage/fantom/CNhs12175/CNhs12179/coverage.w5	384	1	sum	CAGE:CD19+ B Cells (pluriselect), donor090309, donation2	CAGE	CAGE/CD19+ B Cells (pluriselect), donor090309, donation2	CNhs12175	CNhs12179	TRUE	pseudo-rep1
628	0	CNhs12185	/home/drk/tillage/datasets/human/cage/fantom/CNhs12175/CNhs12185/coverage.w5	384	1	sum	CAGE:CD19+ B Cells (pluriselect), donor090612, donation2	CAGE	CAGE/CD19+ B Cells (pluriselect), donor090612, donation2	CNhs12175	CNhs12185	TRUE	pseudo-rep2
629	0	CNhs12176	/home/drk/tillage/datasets/human/cage/fantom/CNhs12176/CNhs12176/coverage.w5	384	1	sum	CAGE:CD8+ T Cells (pluriselect), donor090309, donation1	CAGE	CAGE/CD8+ T Cells (pluriselect), donor090309, donation1	CNhs12176	CNhs12176	TRUE	pseudo-rep1
630	0	CNhs12182	/home/drk/tillage/datasets/human/cage/fantom/CNhs12176/CNhs12182/coverage.w5	384	1	sum	CAGE:CD8+ T Cells (pluriselect), donor090612, donation1	CAGE	CAGE/CD8+ T Cells (pluriselect), donor090612, donation1	CNhs12176	CNhs12182	TRUE	pseudo-rep1
631	0	CNhs12201	/home/drk/tillage/datasets/human/cage/fantom/CNhs12176/CNhs12201/coverage.w5	384	1	sum	CAGE:CD8+ T Cells (pluriselect), donor090325, donation1	CAGE	CAGE/CD8+ T Cells (pluriselect), donor090325, donation1	CNhs12176	CNhs12201	TRUE	pseudo-rep2
632	0	CNhs12177	/home/drk/tillage/datasets/human/cage/fantom/CNhs12177/CNhs12177/coverage.w5	384	1	sum	CAGE:CD19+ B Cells (pluriselect), donor090309, donation1	CAGE	CAGE/CD19+ B Cells (pluriselect), donor090309, donation1	CNhs12177	CNhs12177	TRUE	pseudo-rep1
633	0	CNhs12183	/home/drk/tillage/datasets/human/cage/fantom/CNhs12177/CNhs12183/coverage.w5	384	1	sum	CAGE:CD19+ B Cells (pluriselect), donor090612, donation1	CAGE	CAGE/CD19+ B Cells (pluriselect), donor090612, donation1	CNhs12177	CNhs12183	TRUE	pseudo-rep1
634	0	CNhs12531	/home/drk/tillage/datasets/human/cage/fantom/CNhs12177/CNhs12531/coverage.w5	384	1	sum	CAGE:CD19+ B Cells (pluriselect), donor090325, donation1	CAGE	CAGE/CD19+ B Cells (pluriselect), donor090325, donation1	CNhs12177	CNhs12531	TRUE	pseudo-rep2
635	0	CNhs12178	/home/drk/tillage/datasets/human/cage/fantom/CNhs12178/CNhs12178/coverage.w5	384	1	sum	CAGE:CD8+ T Cells (pluriselect), donor090309, donation2	CAGE	CAGE/CD8+ T Cells (pluriselect), donor090309, donation2	CNhs12178	CNhs12178	TRUE	pseudo-rep1
636	0	CNhs12184	/home/drk/tillage/datasets/human/cage/fantom/CNhs12178/CNhs12184/coverage.w5	384	1	sum	CAGE:CD8+ T Cells (pluriselect), donor090612, donation2	CAGE	CAGE/CD8+ T Cells (pluriselect), donor090612, donation2	CNhs12178	CNhs12184	TRUE	pseudo-rep1
637	0	CNhs12199	/home/drk/tillage/datasets/human/cage/fantom/CNhs12178/CNhs12199/coverage.w5	384	1	sum	CAGE:CD8+ T Cells (pluriselect), donor090325, donation2	CAGE	CAGE/CD8+ T Cells (pluriselect), donor090325, donation2	CNhs12178	CNhs12199	TRUE	pseudo-rep2
638	0	CNhs12180	/home/drk/tillage/datasets/human/cage/fantom/CNhs12180/CNhs12180/coverage.w5	384	1	sum	CAGE:CD8+ T Cells (pluriselect), donor090309, donation3	CAGE	CAGE/CD8+ T Cells (pluriselect), donor090309, donation3	CNhs12180	CNhs12180	TRUE	pseudo-rep1
639	0	CNhs12187	/home/drk/tillage/datasets/human/cage/fantom/CNhs12180/CNhs12187/coverage.w5	384	1	sum	CAGE:CD8+ T Cells (pluriselect), donor090612, donation3	CAGE	CAGE/CD8+ T Cells (pluriselect), donor090612, donation3	CNhs12180	CNhs12187	TRUE	pseudo-rep2
640	0	CNhs12181	/home/drk/tillage/datasets/human/cage/fantom/CNhs12181/CNhs12181/coverage.w5	384	1	sum	CAGE:CD19+ B Cells (pluriselect), donor090309, donation3	CAGE	CAGE/CD19+ B Cells (pluriselect), donor090309, donation3	CNhs12181	CNhs12181	TRUE	pseudo-rep1
641	0	CNhs12188	/home/drk/tillage/datasets/human/cage/fantom/CNhs12181/CNhs12188/coverage.w5	384	1	sum	CAGE:CD19+ B Cells (pluriselect), donor090612, donation3	CAGE	CAGE/CD19+ B Cells (pluriselect), donor090612, donation3	CNhs12181	CNhs12188	TRUE	pseudo-rep2
642	0	CNhs12191	/home/drk/tillage/datasets/human/cage/fantom/CNhs12191/CNhs12191/coverage.w5	384	1	sum	CAGE:mesodermal tumor cell line:HIRS-BM	CAGE	CAGE/mesodermal tumor cell line:HIRS-BM	CNhs12191	CNhs12191	FALSE
643	0	CNhs12192	/home/drk/tillage/datasets/human/cage/fantom/CNhs12192/CNhs12192/coverage.w5	384	1	sum	CAGE:leiomyosarcoma cell line:Hs 5.T	CAGE	CAGE/leiomyosarcoma cell line:Hs 5.T	CNhs12192	CNhs12192	FALSE
644	0	CNhs12193	/home/drk/tillage/datasets/human/cage/fantom/CNhs12193/CNhs12193/coverage.w5	384	1	sum	CAGE:non-small cell lung cancer cell line:NCI-H1385	CAGE	CAGE/non-small cell lung cancer cell line:NCI-H1385	CNhs12193	CNhs12193	FALSE
645	0	CNhs12205	/home/drk/tillage/datasets/human/cage/fantom/CNhs12205/CNhs12205/coverage.w5	384	1	sum	CAGE:CD34+ Progenitors, donor2	CAGE	CAGE/CD34+ Progenitors, donor2	CNhs12205	CNhs12205	TRUE	pseudo-rep1
646	0	CNhs13227	/home/drk/tillage/datasets/human/cage/fantom/CNhs12205/CNhs13227/coverage.w5	384	1	sum	CAGE:CD34+ Progenitors, donor1	CAGE	CAGE/CD34+ Progenitors, donor1	CNhs12205	CNhs13227	TRUE	pseudo-rep2
647	0	CNhs12227	/home/drk/tillage/datasets/human/cage/fantom/CNhs12227/CNhs12227/coverage.w5	384	1	sum	CAGE:spinal cord, adult, donor10252	CAGE	CAGE/spinal cord, adult, donor10252	CNhs12227	CNhs12227	TRUE	pseudo-rep1
648	0	CNhs14222	/home/drk/tillage/datasets/human/cage/fantom/CNhs12227/CNhs14222/coverage.w5	384	1	sum	CAGE:spinal cord, adult, donor10258	CAGE	CAGE/spinal cord, adult, donor10258	CNhs12227	CNhs14222	TRUE	pseudo-rep2
649	0	CNhs12228	/home/drk/tillage/datasets/human/cage/fantom/CNhs12228/CNhs12228/coverage.w5	384	1	sum	CAGE:pineal gland, adult, donor10252	CAGE	CAGE/pineal gland, adult, donor10252	CNhs12228	CNhs12228	TRUE	pseudo-rep1
650	0	CNhs14230	/home/drk/tillage/datasets/human/cage/fantom/CNhs12228/CNhs14230/coverage.w5	384	1	sum	CAGE:pineal gland, adult, donor10258	CAGE	CAGE/pineal gland, adult, donor10258	CNhs12228	CNhs14230	TRUE	pseudo-rep2
651	0	CNhs12229	/home/drk/tillage/datasets/human/cage/fantom/CNhs12229/CNhs12229/coverage.w5	384	1	sum	CAGE:pituitary gland, adult, donor10252	CAGE	CAGE/pituitary gland, adult, donor10252	CNhs12229	CNhs12229	TRUE	pseudo-rep1
652	0	CNhs14231	/home/drk/tillage/datasets/human/cage/fantom/CNhs12229/CNhs14231/coverage.w5	384	1	sum	CAGE:pituitary gland, adult, donor10258	CAGE	CAGE/pituitary gland, adult, donor10258	CNhs12229	CNhs14231	TRUE	pseudo-rep2
653	0	CNhs12310	/home/drk/tillage/datasets/human/cage/fantom/CNhs12310/CNhs12310/coverage.w5	384	1	sum	CAGE:medial frontal gyrus, adult, donor10252	CAGE	CAGE/medial frontal gyrus, adult, donor10252	CNhs12310	CNhs12310	TRUE	pseudo-rep1
654	0	CNhs14221	/home/drk/tillage/datasets/human/cage/fantom/CNhs12310/CNhs14221/coverage.w5	384	1	sum	CAGE:medial frontal gyrus, adult, donor10258	CAGE	CAGE/medial frontal gyrus, adult, donor10258	CNhs12310	CNhs14221	TRUE	pseudo-rep2
655	0	CNhs12311	/home/drk/tillage/datasets/human/cage/fantom/CNhs12311/CNhs12311/coverage.w5	384	1	sum	CAGE:amygdala, adult, donor10252	CAGE	CAGE/amygdala, adult, donor10252	CNhs12311	CNhs12311	FALSE
656	0	CNhs12312	/home/drk/tillage/datasets/human/cage/fantom/CNhs12312/CNhs12312/coverage.w5	384	1	sum	CAGE:hippocampus, adult, donor10252	CAGE	CAGE/hippocampus, adult, donor10252	CNhs12312	CNhs12312	TRUE	pseudo-rep1
657	0	CNhs14227	/home/drk/tillage/datasets/human/cage/fantom/CNhs12312/CNhs14227/coverage.w5	384	1	sum	CAGE:hippocampus, adult, donor10258	CAGE	CAGE/hippocampus, adult, donor10258	CNhs12312	CNhs14227	TRUE	pseudo-rep2
658	0	CNhs12314	/home/drk/tillage/datasets/human/cage/fantom/CNhs12314/CNhs12314/coverage.w5	384	1	sum	CAGE:thalamus, adult, donor10252	CAGE	CAGE/thalamus, adult, donor10252	CNhs12314	CNhs12314	FALSE
659	0	CNhs12315	/home/drk/tillage/datasets/human/cage/fantom/CNhs12315/CNhs12315/coverage.w5	384	1	sum	CAGE:medulla oblongata, adult, donor10252	CAGE	CAGE/medulla oblongata, adult, donor10252	CNhs12315	CNhs12315	FALSE
660	0	CNhs12316	/home/drk/tillage/datasets/human/cage/fantom/CNhs12316/CNhs12316/coverage.w5	384	1	sum	CAGE:medial temporal gyrus, adult, donor10252	CAGE	CAGE/medial temporal gyrus, adult, donor10252	CNhs12316	CNhs12316	FALSE
661	0	CNhs12317	/home/drk/tillage/datasets/human/cage/fantom/CNhs12317/CNhs12317/coverage.w5	384	1	sum	CAGE:parietal lobe, adult, donor10252	CAGE	CAGE/parietal lobe, adult, donor10252	CNhs12317	CNhs12317	FALSE
662	0	CNhs12318	/home/drk/tillage/datasets/human/cage/fantom/CNhs12318/CNhs12318/coverage.w5	384	1	sum	CAGE:substantia nigra, adult, donor10252	CAGE	CAGE/substantia nigra, adult, donor10252	CNhs12318	CNhs12318	TRUE	pseudo-rep1
663	0	CNhs14224	/home/drk/tillage/datasets/human/cage/fantom/CNhs12318/CNhs14224/coverage.w5	384	1	sum	CAGE:substantia nigra, adult, donor10258	CAGE	CAGE/substantia nigra, adult, donor10258	CNhs12318	CNhs14224	TRUE	pseudo-rep2
664	0	CNhs12319	/home/drk/tillage/datasets/human/cage/fantom/CNhs12319/CNhs12319/coverage.w5	384	1	sum	CAGE:globus pallidus, adult, donor10252	CAGE	CAGE/globus pallidus, adult, donor10252	CNhs12319	CNhs12319	TRUE	pseudo-rep1
665	0	CNhs14549	/home/drk/tillage/datasets/human/cage/fantom/CNhs12319/CNhs14549/coverage.w5	384	1	sum	CAGE:globus pallidus, adult, donor10258	CAGE	CAGE/globus pallidus, adult, donor10258	CNhs12319	CNhs14549	TRUE	pseudo-rep2
666	0	CNhs12320	/home/drk/tillage/datasets/human/cage/fantom/CNhs12320/CNhs12320/coverage.w5	384	1	sum	CAGE:occipital cortex, adult, donor10252	CAGE	CAGE/occipital cortex, adult, donor10252	CNhs12320	CNhs12320	FALSE
667	0	CNhs12321	/home/drk/tillage/datasets/human/cage/fantom/CNhs12321/CNhs12321/coverage.w5	384	1	sum	CAGE:caudate nucleus, adult, donor10252	CAGE	CAGE/caudate nucleus, adult, donor10252	CNhs12321	CNhs12321	TRUE	pseudo-rep1
668	0	CNhs14232	/home/drk/tillage/datasets/human/cage/fantom/CNhs12321/CNhs14232/coverage.w5	384	1	sum	CAGE:caudate nucleus, adult, donor10258	CAGE	CAGE/caudate nucleus, adult, donor10258	CNhs12321	CNhs14232	TRUE	pseudo-rep2
669	0	CNhs12322	/home/drk/tillage/datasets/human/cage/fantom/CNhs12322/CNhs12322/coverage.w5	384	1	sum	CAGE:locus coeruleus, adult, donor10252	CAGE	CAGE/locus coeruleus, adult, donor10252	CNhs12322	CNhs12322	TRUE	pseudo-rep1
670	0	CNhs14550	/home/drk/tillage/datasets/human/cage/fantom/CNhs12322/CNhs14550/coverage.w5	384	1	sum	CAGE:locus coeruleus, adult, donor10258	CAGE	CAGE/locus coeruleus, adult, donor10258	CNhs12322	CNhs14550	TRUE	pseudo-rep2
671	0	CNhs12323	/home/drk/tillage/datasets/human/cage/fantom/CNhs12323/CNhs12323/coverage.w5	384	1	sum	CAGE:cerebellum, adult, donor10252	CAGE	CAGE/cerebellum, adult, donor10252	CNhs12323	CNhs12323	FALSE
672	0	CNhs12324	/home/drk/tillage/datasets/human/cage/fantom/CNhs12324/CNhs12324/coverage.w5	384	1	sum	CAGE:putamen, adult, donor10196	CAGE	CAGE/putamen, adult, donor10196	CNhs12324	CNhs12324	TRUE	pseudo-rep1
673	0	CNhs13912	/home/drk/tillage/datasets/human/cage/fantom/CNhs12324/CNhs13912/coverage.w5	384	1	sum	CAGE:putamen, adult, donor10252	CAGE	CAGE/putamen, adult, donor10252	CNhs12324	CNhs13912	TRUE	pseudo-rep2
674	0	CNhs12325	/home/drk/tillage/datasets/human/cage/fantom/CNhs12325/CNhs12325/coverage.w5	384	1	sum	CAGE:epitheloid carcinoma cell line: HelaS3 ENCODE, biol_rep1	CAGE	CAGE/epitheloid carcinoma cell line: HelaS3 ENCODE, biol_rep1	CNhs12325	CNhs12325	TRUE	pseudo-rep1
675	0	CNhs12326	/home/drk/tillage/datasets/human/cage/fantom/CNhs12325/CNhs12326/coverage.w5	384	1	sum	CAGE:epitheloid carcinoma cell line: HelaS3 ENCODE, biol_rep2	CAGE	CAGE/epitheloid carcinoma cell line: HelaS3 ENCODE, biol_rep2	CNhs12325	CNhs12326	TRUE	pseudo-rep1
676	0	CNhs12327	/home/drk/tillage/datasets/human/cage/fantom/CNhs12325/CNhs12327/coverage.w5	384	1	sum	CAGE:epitheloid carcinoma cell line: HelaS3 ENCODE, biol_rep3	CAGE	CAGE/epitheloid carcinoma cell line: HelaS3 ENCODE, biol_rep3	CNhs12325	CNhs12327	TRUE	pseudo-rep2
677	0	CNhs12328	/home/drk/tillage/datasets/human/cage/fantom/CNhs12328/CNhs12328/coverage.w5	384	1	sum	CAGE:hepatocellular carcinoma cell line: HepG2 ENCODE, biol_rep1	CAGE	CAGE/hepatocellular carcinoma cell line: HepG2 ENCODE, biol_rep1	CNhs12328	CNhs12328	TRUE	pseudo-rep1
678	0	CNhs12329	/home/drk/tillage/datasets/human/cage/fantom/CNhs12328/CNhs12329/coverage.w5	384	1	sum	CAGE:hepatocellular carcinoma cell line: HepG2 ENCODE, biol_rep2	CAGE	CAGE/hepatocellular carcinoma cell line: HepG2 ENCODE, biol_rep2	CNhs12328	CNhs12329	TRUE	pseudo-rep1
679	0	CNhs12330	/home/drk/tillage/datasets/human/cage/fantom/CNhs12328/CNhs12330/coverage.w5	384	1	sum	CAGE:hepatocellular carcinoma cell line: HepG2 ENCODE, biol_rep3	CAGE	CAGE/hepatocellular carcinoma cell line: HepG2 ENCODE, biol_rep3	CNhs12328	CNhs12330	TRUE	pseudo-rep2
680	0	CNhs12331	/home/drk/tillage/datasets/human/cage/fantom/CNhs12331/CNhs12331/coverage.w5	384	1	sum	CAGE:B lymphoblastoid cell line: GM12878 ENCODE, biol_rep1	CAGE	CAGE/B lymphoblastoid cell line: GM12878 ENCODE, biol_rep1	CNhs12331	CNhs12331	TRUE	pseudo-rep1
681	0	CNhs12332	/home/drk/tillage/datasets/human/cage/fantom/CNhs12331/CNhs12332/coverage.w5	384	1	sum	CAGE:B lymphoblastoid cell line: GM12878 ENCODE, biol_rep2	CAGE	CAGE/B lymphoblastoid cell line: GM12878 ENCODE, biol_rep2	CNhs12331	CNhs12332	TRUE	pseudo-rep1
682	0	CNhs12333	/home/drk/tillage/datasets/human/cage/fantom/CNhs12331/CNhs12333/coverage.w5	384	1	sum	CAGE:B lymphoblastoid cell line: GM12878 ENCODE, biol_rep3	CAGE	CAGE/B lymphoblastoid cell line: GM12878 ENCODE, biol_rep3	CNhs12331	CNhs12333	TRUE	pseudo-rep2
683	0	CNhs12334	/home/drk/tillage/datasets/human/cage/fantom/CNhs12334/CNhs12334/coverage.w5	384	1	sum	CAGE:chronic myelogenous leukemia cell line:K562 ENCODE, biol_rep1	CAGE	CAGE/chronic myelogenous leukemia cell line:K562 ENCODE, biol_rep1	CNhs12334	CNhs12334	TRUE	pseudo-rep1
684	0	CNhs12335	/home/drk/tillage/datasets/human/cage/fantom/CNhs12334/CNhs12335/coverage.w5	384	1	sum	CAGE:chronic myelogenous leukemia cell line:K562 ENCODE, biol_rep2	CAGE	CAGE/chronic myelogenous leukemia cell line:K562 ENCODE, biol_rep2	CNhs12334	CNhs12335	TRUE	pseudo-rep1
685	0	CNhs12336	/home/drk/tillage/datasets/human/cage/fantom/CNhs12334/CNhs12336/coverage.w5	384	1	sum	CAGE:chronic myelogenous leukemia cell line:K562 ENCODE, biol_rep3	CAGE	CAGE/chronic myelogenous leukemia cell line:K562 ENCODE, biol_rep3	CNhs12334	CNhs12336	TRUE	pseudo-rep2
686	0	CNhs12338	/home/drk/tillage/datasets/human/cage/fantom/CNhs12338/CNhs12338/coverage.w5	384	1	sum	CAGE:Neurons, donor1	CAGE	CAGE/Neurons, donor1	CNhs12338	CNhs12338	TRUE	pseudo-rep1
687	0	CNhs12726	/home/drk/tillage/datasets/human/cage/fantom/CNhs12338/CNhs12726/coverage.w5	384	1	sum	CAGE:Neurons, donor2	CAGE	CAGE/Neurons, donor2	CNhs12338	CNhs12726	TRUE	pseudo-rep1
688	0	CNhs13815	/home/drk/tillage/datasets/human/cage/fantom/CNhs12338/CNhs13815/coverage.w5	384	1	sum	CAGE:Neurons, donor3	CAGE	CAGE/Neurons, donor3	CNhs12338	CNhs13815	TRUE	pseudo-rep2
689	0	CNhs12339	/home/drk/tillage/datasets/human/cage/fantom/CNhs12339/CNhs12339/coverage.w5	384	1	sum	CAGE:Hair Follicle Outer Root Sheath Cells, donor1	CAGE	CAGE/Hair Follicle Outer Root Sheath Cells, donor1	CNhs12339	CNhs12339	TRUE	pseudo-rep1
690	0	CNhs12347	/home/drk/tillage/datasets/human/cage/fantom/CNhs12339/CNhs12347/coverage.w5	384	1	sum	CAGE:Hair Follicle Outer Root Sheath Cells, donor2	CAGE	CAGE/Hair Follicle Outer Root Sheath Cells, donor2	CNhs12339	CNhs12347	TRUE	pseudo-rep2
691	0	CNhs12340	/home/drk/tillage/datasets/human/cage/fantom/CNhs12340/CNhs12340/coverage.w5	384	1	sum	CAGE:Hepatocyte, donor1	CAGE	CAGE/Hepatocyte, donor1	CNhs12340	CNhs12340	TRUE	pseudo-rep1
692	0	CNhs12349	/home/drk/tillage/datasets/human/cage/fantom/CNhs12340/CNhs12349/coverage.w5	384	1	sum	CAGE:Hepatocyte, donor2	CAGE	CAGE/Hepatocyte, donor2	CNhs12340	CNhs12349	TRUE	pseudo-rep1
693	0	CNhs12626	/home/drk/tillage/datasets/human/cage/fantom/CNhs12340/CNhs12626/coverage.w5	384	1	sum	CAGE:Hepatocyte, donor3	CAGE	CAGE/Hepatocyte, donor3	CNhs12340	CNhs12626	TRUE	pseudo-rep2
694	0	CNhs12341	/home/drk/tillage/datasets/human/cage/fantom/CNhs12341/CNhs12341/coverage.w5	384	1	sum	CAGE:Cardiac Myocyte, donor1	CAGE	CAGE/Cardiac Myocyte, donor1	CNhs12341	CNhs12341	TRUE	pseudo-rep1
695	0	CNhs12350	/home/drk/tillage/datasets/human/cage/fantom/CNhs12341/CNhs12350/coverage.w5	384	1	sum	CAGE:Cardiac Myocyte, donor2	CAGE	CAGE/Cardiac Myocyte, donor2	CNhs12341	CNhs12350	TRUE	pseudo-rep1
696	0	CNhs12571	/home/drk/tillage/datasets/human/cage/fantom/CNhs12341/CNhs12571/coverage.w5	384	1	sum	CAGE:Cardiac Myocyte, donor3	CAGE	CAGE/Cardiac Myocyte, donor3	CNhs12341	CNhs12571	TRUE	pseudo-rep2
697	0	CNhs12342	/home/drk/tillage/datasets/human/cage/fantom/CNhs12342/CNhs12342/coverage.w5	384	1	sum	CAGE:Lens Epithelial Cells, donor1	CAGE	CAGE/Lens Epithelial Cells, donor1	CNhs12342	CNhs12342	TRUE	pseudo-rep1
698	0	CNhs12568	/home/drk/tillage/datasets/human/cage/fantom/CNhs12342/CNhs12568/coverage.w5	384	1	sum	CAGE:Lens Epithelial Cells, donor2	CAGE	CAGE/Lens Epithelial Cells, donor2	CNhs12342	CNhs12568	TRUE	pseudo-rep1
699	0	CNhs12572	/home/drk/tillage/datasets/human/cage/fantom/CNhs12342/CNhs12572/coverage.w5	384	1	sum	CAGE:Lens Epithelial Cells, donor3	CAGE	CAGE/Lens Epithelial Cells, donor3	CNhs12342	CNhs12572	TRUE	pseudo-rep2
700	0	CNhs12343	/home/drk/tillage/datasets/human/cage/fantom/CNhs12343/CNhs12343/coverage.w5	384	1	sum	CAGE:CD19+ B Cells, donor1	CAGE	CAGE/CD19+ B Cells, donor1	CNhs12343	CNhs12343	TRUE	pseudo-rep1
701	0	CNhs12352	/home/drk/tillage/datasets/human/cage/fantom/CNhs12343/CNhs12352/coverage.w5	384	1	sum	CAGE:CD19+ B Cells, donor2	CAGE	CAGE/CD19+ B Cells, donor2	CNhs12343	CNhs12352	TRUE	pseudo-rep1
702	0	CNhs12354	/home/drk/tillage/datasets/human/cage/fantom/CNhs12343/CNhs12354/coverage.w5	384	1	sum	CAGE:CD19+ B Cells, donor3	CAGE	CAGE/CD19+ B Cells, donor3	CNhs12343	CNhs12354	TRUE	pseudo-rep2
703	0	CNhs12346	/home/drk/tillage/datasets/human/cage/fantom/CNhs12346/CNhs12346/coverage.w5	384	1	sum	CAGE:Melanocyte - dark, donor2	CAGE	CAGE/Melanocyte - dark, donor2	CNhs12346	CNhs12346	TRUE	pseudo-rep1
704	0	CNhs12570	/home/drk/tillage/datasets/human/cage/fantom/CNhs12346/CNhs12570/coverage.w5	384	1	sum	CAGE:Melanocyte - dark, donor3	CAGE	CAGE/Melanocyte - dark, donor3	CNhs12346	CNhs12570	TRUE	pseudo-rep1
705	0	CNhs12591	/home/drk/tillage/datasets/human/cage/fantom/CNhs12346/CNhs12591/coverage.w5	384	1	sum	CAGE:Melanocyte - dark, donor1	CAGE	CAGE/Melanocyte - dark, donor1	CNhs12346	CNhs12591	TRUE	pseudo-rep2
706	0	CNhs12351	/home/drk/tillage/datasets/human/cage/fantom/CNhs12351/CNhs12351/coverage.w5	384	1	sum	CAGE:testicular germ cell embryonal carcinoma cell line:NEC14	CAGE	CAGE/testicular germ cell embryonal carcinoma cell line:NEC14	CNhs12351	CNhs12351	FALSE
707	0	CNhs12362	/home/drk/tillage/datasets/human/cage/fantom/CNhs12362/CNhs12362/coverage.w5	384	1	sum	CAGE:testicular germ cell embryonal carcinoma cell line:NEC15	CAGE	CAGE/testicular germ cell embryonal carcinoma cell line:NEC15	CNhs12362	CNhs12362	FALSE
708	0	CNhs12363	/home/drk/tillage/datasets/human/cage/fantom/CNhs12363/CNhs12363/coverage.w5	384	1	sum	CAGE:mesenchymal precursor cell - adipose, donor1	CAGE	CAGE/mesenchymal precursor cell - adipose, donor1	CNhs12363	CNhs12363	TRUE	pseudo-rep1
709	0	CNhs12364	/home/drk/tillage/datasets/human/cage/fantom/CNhs12363/CNhs12364/coverage.w5	384	1	sum	CAGE:mesenchymal precursor cell - adipose, donor2	CAGE	CAGE/mesenchymal precursor cell - adipose, donor2	CNhs12363	CNhs12364	TRUE	pseudo-rep1
710	0	CNhs12365	/home/drk/tillage/datasets/human/cage/fantom/CNhs12363/CNhs12365/coverage.w5	384	1	sum	CAGE:mesenchymal precursor cell - adipose, donor3	CAGE	CAGE/mesenchymal precursor cell - adipose, donor3	CNhs12363	CNhs12365	TRUE	pseudo-rep2
711	0	CNhs12366	/home/drk/tillage/datasets/human/cage/fantom/CNhs12366/CNhs12366/coverage.w5	384	1	sum	CAGE:mesenchymal precursor cell - bone marrow, donor1	CAGE	CAGE/mesenchymal precursor cell - bone marrow, donor1	CNhs12366	CNhs12366	TRUE	pseudo-rep1
712	0	CNhs12367	/home/drk/tillage/datasets/human/cage/fantom/CNhs12366/CNhs12367/coverage.w5	384	1	sum	CAGE:mesenchymal precursor cell - bone marrow, donor2	CAGE	CAGE/mesenchymal precursor cell - bone marrow, donor2	CNhs12366	CNhs12367	TRUE	pseudo-rep1
713	0	CNhs13098	/home/drk/tillage/datasets/human/cage/fantom/CNhs12366/CNhs13098/coverage.w5	384	1	sum	CAGE:mesenchymal precursor cell - bone marrow, donor3	CAGE	CAGE/mesenchymal precursor cell - bone marrow, donor3	CNhs12366	CNhs13098	TRUE	pseudo-rep2
714	0	CNhs12368	/home/drk/tillage/datasets/human/cage/fantom/CNhs12368/CNhs12368/coverage.w5	384	1	sum	CAGE:mesenchymal precursor cell - cardiac, donor1	CAGE	CAGE/mesenchymal precursor cell - cardiac, donor1	CNhs12368	CNhs12368	TRUE	pseudo-rep1
715	0	CNhs12369	/home/drk/tillage/datasets/human/cage/fantom/CNhs12368/CNhs12369/coverage.w5	384	1	sum	CAGE:mesenchymal precursor cell - cardiac, donor2	CAGE	CAGE/mesenchymal precursor cell - cardiac, donor2	CNhs12368	CNhs12369	TRUE	pseudo-rep1
716	0	CNhs12370	/home/drk/tillage/datasets/human/cage/fantom/CNhs12368/CNhs12370/coverage.w5	384	1	sum	CAGE:mesenchymal precursor cell - cardiac, donor3	CAGE	CAGE/mesenchymal precursor cell - cardiac, donor3	CNhs12368	CNhs12370	TRUE	pseudo-rep2
717	0	CNhs12371	/home/drk/tillage/datasets/human/cage/fantom/CNhs12368/CNhs12371/coverage.w5	384	1	sum	CAGE:mesenchymal precursor cell - cardiac, donor4	CAGE	CAGE/mesenchymal precursor cell - cardiac, donor4	CNhs12368	CNhs12371	TRUE	pseudo-rep2
718	0	CNhs12372	/home/drk/tillage/datasets/human/cage/fantom/CNhs12372/CNhs12372/coverage.w5	384	1	sum	CAGE:mesenchymal precursor cell - ovarian cancer left ovary, donor1	CAGE	CAGE/mesenchymal precursor cell - ovarian cancer left ovary, donor1	CNhs12372	CNhs12372	TRUE	pseudo-rep1
719	0	CNhs12376	/home/drk/tillage/datasets/human/cage/fantom/CNhs12372/CNhs12376/coverage.w5	384	1	sum	CAGE:mesenchymal precursor cell - ovarian cancer left ovary, donor3	CAGE	CAGE/mesenchymal precursor cell - ovarian cancer left ovary, donor3	CNhs12372	CNhs12376	TRUE	pseudo-rep1
720	0	CNhs13092	/home/drk/tillage/datasets/human/cage/fantom/CNhs12372/CNhs13092/coverage.w5	384	1	sum	CAGE:mesenchymal precursor cell - ovarian cancer left ovary, donor2	CAGE	CAGE/mesenchymal precursor cell - ovarian cancer left ovary, donor2	CNhs12372	CNhs13092	TRUE	pseudo-rep2
721	0	CNhs13094	/home/drk/tillage/datasets/human/cage/fantom/CNhs12372/CNhs13094/coverage.w5	384	1	sum	CAGE:mesenchymal precursor cell - ovarian cancer left ovary, donor4	CAGE	CAGE/mesenchymal precursor cell - ovarian cancer left ovary, donor4	CNhs12372	CNhs13094	TRUE	pseudo-rep2
722	0	CNhs12373	/home/drk/tillage/datasets/human/cage/fantom/CNhs12373/CNhs12373/coverage.w5	384	1	sum	CAGE:mesenchymal precursor cell - ovarian cancer right ovary, donor1	CAGE	CAGE/mesenchymal precursor cell - ovarian cancer right ovary, donor1	CNhs12373	CNhs12373	TRUE	pseudo-rep1
723	0	CNhs12375	/home/drk/tillage/datasets/human/cage/fantom/CNhs12373/CNhs12375/coverage.w5	384	1	sum	CAGE:mesenchymal precursor cell - ovarian cancer right ovary, donor2	CAGE	CAGE/mesenchymal precursor cell - ovarian cancer right ovary, donor2	CNhs12373	CNhs12375	TRUE	pseudo-rep1
724	0	CNhs13096	/home/drk/tillage/datasets/human/cage/fantom/CNhs12373/CNhs13096/coverage.w5	384	1	sum	CAGE:mesenchymal precursor cell - ovarian cancer right ovary, donor4	CAGE	CAGE/mesenchymal precursor cell - ovarian cancer right ovary, donor4	CNhs12373	CNhs13096	TRUE	pseudo-rep2
725	0	CNhs12374	/home/drk/tillage/datasets/human/cage/fantom/CNhs12374/CNhs12374/coverage.w5	384	1	sum	CAGE:mesenchymal precursor cell - ovarian cancer metastasis, donor1	CAGE	CAGE/mesenchymal precursor cell - ovarian cancer metastasis, donor1	CNhs12374	CNhs12374	TRUE	pseudo-rep1
726	0	CNhs12378	/home/drk/tillage/datasets/human/cage/fantom/CNhs12374/CNhs12378/coverage.w5	384	1	sum	CAGE:mesenchymal precursor cell - ovarian cancer metastasis, donor3	CAGE	CAGE/mesenchymal precursor cell - ovarian cancer metastasis, donor3	CNhs12374	CNhs12378	TRUE	pseudo-rep1
727	0	CNhs13093	/home/drk/tillage/datasets/human/cage/fantom/CNhs12374/CNhs13093/coverage.w5	384	1	sum	CAGE:mesenchymal precursor cell - ovarian cancer metastasis, donor2	CAGE	CAGE/mesenchymal precursor cell - ovarian cancer metastasis, donor2	CNhs12374	CNhs13093	TRUE	pseudo-rep2
728	0	CNhs13097	/home/drk/tillage/datasets/human/cage/fantom/CNhs12374/CNhs13097/coverage.w5	384	1	sum	CAGE:mesenchymal precursor cell - ovarian cancer metastasis, donor4	CAGE	CAGE/mesenchymal precursor cell - ovarian cancer metastasis, donor4	CNhs12374	CNhs13097	TRUE	pseudo-rep2
729	0	CNhs12377	/home/drk/tillage/datasets/human/cage/fantom/CNhs12377/CNhs12377/coverage.w5	384	1	sum	CAGE:mesenchymal precursor cell - ovarian cancer right ovary, donor3 (SOC-57-02)	CAGE	CAGE/mesenchymal precursor cell - ovarian cancer right ovary, donor3 (SOC-57-02)	CNhs12377	CNhs12377	FALSE
730	0	CNhs12379	/home/drk/tillage/datasets/human/cage/fantom/CNhs12379/CNhs12379/coverage.w5	384	1	sum	CAGE:amniotic membrane cells, donor3	CAGE	CAGE/amniotic membrane cells, donor3	CNhs12379	CNhs12379	TRUE	pseudo-rep1
731	0	CNhs12502	/home/drk/tillage/datasets/human/cage/fantom/CNhs12379/CNhs12502/coverage.w5	384	1	sum	CAGE:amniotic membrane cells, donor1	CAGE	CAGE/amniotic membrane cells, donor1	CNhs12379	CNhs12502	TRUE	pseudo-rep1
732	0	CNhs12503	/home/drk/tillage/datasets/human/cage/fantom/CNhs12379/CNhs12503/coverage.w5	384	1	sum	CAGE:amniotic membrane cells, donor2	CAGE	CAGE/amniotic membrane cells, donor2	CNhs12379	CNhs12503	TRUE	pseudo-rep2
733	0	CNhs12380	/home/drk/tillage/datasets/human/cage/fantom/CNhs12380/CNhs12380/coverage.w5	384	1	sum	CAGE:chorionic membrane cells, donor3	CAGE	CAGE/chorionic membrane cells, donor3	CNhs12380	CNhs12380	TRUE	pseudo-rep1
734	0	CNhs12504	/home/drk/tillage/datasets/human/cage/fantom/CNhs12380/CNhs12504/coverage.w5	384	1	sum	CAGE:chorionic membrane cells, donor1	CAGE	CAGE/chorionic membrane cells, donor1	CNhs12380	CNhs12504	TRUE	pseudo-rep1
735	0	CNhs12506	/home/drk/tillage/datasets/human/cage/fantom/CNhs12380/CNhs12506/coverage.w5	384	1	sum	CAGE:chorionic membrane cells, donor2	CAGE	CAGE/chorionic membrane cells, donor2	CNhs12380	CNhs12506	TRUE	pseudo-rep2
736	0	CNhs12492	/home/drk/tillage/datasets/human/cage/fantom/CNhs12492/CNhs12492/coverage.w5	384	1	sum	CAGE:Mesenchymal stem cells - umbilical, donor0	CAGE	CAGE/Mesenchymal stem cells - umbilical, donor0	CNhs12492	CNhs12492	FALSE
737	0	CNhs12493	/home/drk/tillage/datasets/human/cage/fantom/CNhs12493/CNhs12493/coverage.w5	384	1	sum	CAGE:Fibroblast - Periodontal Ligament, donor4 (PL29)	CAGE	CAGE/Fibroblast - Periodontal Ligament, donor4 (PL29)	CNhs12493	CNhs12493	FALSE
738	0	CNhs12518	/home/drk/tillage/datasets/human/cage/fantom/CNhs12518/CNhs12518/coverage.w5	384	1	sum	CAGE:common myeloid progenitor CMP, donor1	CAGE	CAGE/common myeloid progenitor CMP, donor1	CNhs12518	CNhs12518	TRUE	pseudo-rep1
739	0	CNhs12523	/home/drk/tillage/datasets/human/cage/fantom/CNhs12518/CNhs12523/coverage.w5	384	1	sum	CAGE:common myeloid progenitor CMP, donor2	CAGE	CAGE/common myeloid progenitor CMP, donor2	CNhs12518	CNhs12523	TRUE	pseudo-rep2
740	0	CNhs12519	/home/drk/tillage/datasets/human/cage/fantom/CNhs12519/CNhs12519/coverage.w5	384	1	sum	CAGE:granulocyte macrophage progenitor, donor1	CAGE	CAGE/granulocyte macrophage progenitor, donor1	CNhs12519	CNhs12519	TRUE	pseudo-rep1
741	0	CNhs12524	/home/drk/tillage/datasets/human/cage/fantom/CNhs12519/CNhs12524/coverage.w5	384	1	sum	CAGE:granulocyte macrophage progenitor, donor2	CAGE	CAGE/granulocyte macrophage progenitor, donor2	CNhs12519	CNhs12524	TRUE	pseudo-rep1
742	0	CNhs12528	/home/drk/tillage/datasets/human/cage/fantom/CNhs12519/CNhs12528/coverage.w5	384	1	sum	CAGE:granulocyte macrophage progenitor, donor3	CAGE	CAGE/granulocyte macrophage progenitor, donor3	CNhs12519	CNhs12528	TRUE	pseudo-rep2
743	0	CNhs12520	/home/drk/tillage/datasets/human/cage/fantom/CNhs12520/CNhs12520/coverage.w5	384	1	sum	CAGE:promyelocytes/myelocytes PMC, donor1	CAGE	CAGE/promyelocytes;myelocytes PMC, donor1	CNhs12520	CNhs12520	TRUE	pseudo-rep1
744	0	CNhs12525	/home/drk/tillage/datasets/human/cage/fantom/CNhs12520/CNhs12525/coverage.w5	384	1	sum	CAGE:promyelocytes/myelocytes PMC, donor2	CAGE	CAGE/promyelocytes;myelocytes PMC, donor2	CNhs12520	CNhs12525	TRUE	pseudo-rep1
745	0	CNhs12529	/home/drk/tillage/datasets/human/cage/fantom/CNhs12520/CNhs12529/coverage.w5	384	1	sum	CAGE:promyelocytes/myelocytes PMC, donor3	CAGE	CAGE/promyelocytes;myelocytes PMC, donor3	CNhs12520	CNhs12529	TRUE	pseudo-rep2
746	0	CNhs12522	/home/drk/tillage/datasets/human/cage/fantom/CNhs12522/CNhs12522/coverage.w5	384	1	sum	CAGE:neutrophil PMN, donor1	CAGE	CAGE/neutrophil PMN, donor1	CNhs12522	CNhs12522	TRUE	pseudo-rep1
747	0	CNhs12526	/home/drk/tillage/datasets/human/cage/fantom/CNhs12522/CNhs12526/coverage.w5	384	1	sum	CAGE:neutrophil PMN, donor2	CAGE	CAGE/neutrophil PMN, donor2	CNhs12522	CNhs12526	TRUE	pseudo-rep1
748	0	CNhs12530	/home/drk/tillage/datasets/human/cage/fantom/CNhs12522/CNhs12530/coverage.w5	384	1	sum	CAGE:neutrophil PMN, donor3	CAGE	CAGE/neutrophil PMN, donor3	CNhs12522	CNhs12530	TRUE	pseudo-rep2
749	0	CNhs12538	/home/drk/tillage/datasets/human/cage/fantom/CNhs12538/CNhs12538/coverage.w5	384	1	sum	CAGE:Mallassez-derived cells, donor1 (MZH3)	CAGE	CAGE/Mallassez-derived cells, donor1 (MZH3)	CNhs12538	CNhs12538	FALSE
750	0	CNhs12545	/home/drk/tillage/datasets/human/cage/fantom/CNhs12545/CNhs12545/coverage.w5	384	1	sum	CAGE:CD133+ stem cells - cord blood derived, pool1	CAGE	CAGE/CD133+ stem cells - cord blood derived, pool1	CNhs12545	CNhs12545	FALSE
751	0	CNhs12546	/home/drk/tillage/datasets/human/cage/fantom/CNhs12546/CNhs12546/coverage.w5	384	1	sum	CAGE:Basophils, donor1	CAGE	CAGE/Basophils, donor1	CNhs12546	CNhs12546	TRUE	pseudo-rep1
752	0	CNhs12563	/home/drk/tillage/datasets/human/cage/fantom/CNhs12546/CNhs12563/coverage.w5	384	1	sum	CAGE:Basophils, donor2	CAGE	CAGE/Basophils, donor2	CNhs12546	CNhs12563	TRUE	pseudo-rep1
753	0	CNhs12575	/home/drk/tillage/datasets/human/cage/fantom/CNhs12546/CNhs12575/coverage.w5	384	1	sum	CAGE:Basophils, donor3	CAGE	CAGE/Basophils, donor3	CNhs12546	CNhs12575	TRUE	pseudo-rep2
754	0	CNhs12547	/home/drk/tillage/datasets/human/cage/fantom/CNhs12547/CNhs12547/coverage.w5	384	1	sum	CAGE:Eosinophils, donor1	CAGE	CAGE/Eosinophils, donor1	CNhs12547	CNhs12547	TRUE	pseudo-rep1
755	0	CNhs12548	/home/drk/tillage/datasets/human/cage/fantom/CNhs12547/CNhs12548/coverage.w5	384	1	sum	CAGE:Eosinophils, donor2	CAGE	CAGE/Eosinophils, donor2	CNhs12547	CNhs12548	TRUE	pseudo-rep1
756	0	CNhs12549	/home/drk/tillage/datasets/human/cage/fantom/CNhs12547/CNhs12549/coverage.w5	384	1	sum	CAGE:Eosinophils, donor3	CAGE	CAGE/Eosinophils, donor3	CNhs12547	CNhs12549	TRUE	pseudo-rep2
757	0	CNhs12552	/home/drk/tillage/datasets/human/cage/fantom/CNhs12552/CNhs12552/coverage.w5	384	1	sum	CAGE:CD133+ stem cells - adult bone marrow derived, pool1	CAGE	CAGE/CD133+ stem cells - adult bone marrow derived, pool1	CNhs12552	CNhs12552	FALSE
758	0	CNhs12553	/home/drk/tillage/datasets/human/cage/fantom/CNhs12553/CNhs12553/coverage.w5	384	1	sum	CAGE:CD34+ stem cells - adult bone marrow derived, donor1, tech_rep2	CAGE	CAGE/CD34+ stem cells - adult bone marrow derived, donor1, tech_rep2	CNhs12553	CNhs12553	TRUE	pseudo-rep1
759	0	CNhs12588	/home/drk/tillage/datasets/human/cage/fantom/CNhs12553/CNhs12588/coverage.w5	384	1	sum	CAGE:CD34+ stem cells - adult bone marrow derived, donor1, tech_rep1	CAGE	CAGE/CD34+ stem cells - adult bone marrow derived, donor1, tech_rep1	CNhs12553	CNhs12588	TRUE	pseudo-rep2
760	0	CNhs12554	/home/drk/tillage/datasets/human/cage/fantom/CNhs12554/CNhs12554/coverage.w5	384	1	sum	CAGE:nasal epithelial cells, donor1, tech_rep2	CAGE	CAGE/nasal epithelial cells, donor1, tech_rep2	CNhs12554	CNhs12554	TRUE	pseudo-rep1
761	0	CNhs12589	/home/drk/tillage/datasets/human/cage/fantom/CNhs12554/CNhs12589/coverage.w5	384	1	sum	CAGE:nasal epithelial cells, donor1, tech_rep1	CAGE	CAGE/nasal epithelial cells, donor1, tech_rep1	CNhs12554	CNhs12589	TRUE	pseudo-rep2
762	0	CNhs12558	/home/drk/tillage/datasets/human/cage/fantom/CNhs12558/CNhs12558/coverage.w5	384	1	sum	CAGE:mature adipocyte, donor1	CAGE	CAGE/mature adipocyte, donor1	CNhs12558	CNhs12558	TRUE	pseudo-rep1
763	0	CNhs12559	/home/drk/tillage/datasets/human/cage/fantom/CNhs12558/CNhs12559/coverage.w5	384	1	sum	CAGE:mature adipocyte, donor2	CAGE	CAGE/mature adipocyte, donor2	CNhs12558	CNhs12559	TRUE	pseudo-rep1
764	0	CNhs12560	/home/drk/tillage/datasets/human/cage/fantom/CNhs12558/CNhs12560/coverage.w5	384	1	sum	CAGE:mature adipocyte, donor3	CAGE	CAGE/mature adipocyte, donor3	CNhs12558	CNhs12560	TRUE	pseudo-rep2
765	0	CNhs12562	/home/drk/tillage/datasets/human/cage/fantom/CNhs12558/CNhs12562/coverage.w5	384	1	sum	CAGE:mature adipocyte, donor4	CAGE	CAGE/mature adipocyte, donor4	CNhs12558	CNhs12562	TRUE	pseudo-rep2
766	0	CNhs12566	/home/drk/tillage/datasets/human/cage/fantom/CNhs12566/CNhs12566/coverage.w5	384	1	sum	CAGE:Mast cell, donor1	CAGE	CAGE/Mast cell, donor1	CNhs12566	CNhs12566	TRUE	pseudo-rep1
767	0	CNhs12592	/home/drk/tillage/datasets/human/cage/fantom/CNhs12566/CNhs12592/coverage.w5	384	1	sum	CAGE:Mast cell, donor4	CAGE	CAGE/Mast cell, donor4	CNhs12566	CNhs12592	TRUE	pseudo-rep1
768	0	CNhs12593	/home/drk/tillage/datasets/human/cage/fantom/CNhs12566/CNhs12593/coverage.w5	384	1	sum	CAGE:Mast cell, donor3	CAGE	CAGE/Mast cell, donor3	CNhs12566	CNhs12593	TRUE	pseudo-rep2
769	0	CNhs12594	/home/drk/tillage/datasets/human/cage/fantom/CNhs12566/CNhs12594/coverage.w5	384	1	sum	CAGE:Mast cell, donor2	CAGE	CAGE/Mast cell, donor2	CNhs12566	CNhs12594	TRUE	pseudo-rep2
770	0	CNhs12569	/home/drk/tillage/datasets/human/cage/fantom/CNhs12569/CNhs12569/coverage.w5	384	1	sum	CAGE:Smooth Muscle Cells - Umbilical Vein, donor2	CAGE	CAGE/Smooth Muscle Cells - Umbilical Vein, donor2	CNhs12569	CNhs12569	TRUE	pseudo-rep1
771	0	CNhs12597	/home/drk/tillage/datasets/human/cage/fantom/CNhs12569/CNhs12597/coverage.w5	384	1	sum	CAGE:Smooth Muscle Cells - Umbilical Vein, donor1	CAGE	CAGE/Smooth Muscle Cells - Umbilical Vein, donor1	CNhs12569	CNhs12597	TRUE	pseudo-rep1
772	0	CNhs13076	/home/drk/tillage/datasets/human/cage/fantom/CNhs12569/CNhs13076/coverage.w5	384	1	sum	CAGE:Smooth Muscle Cells - Umbilical Vein, donor3	CAGE	CAGE/Smooth Muscle Cells - Umbilical Vein, donor3	CNhs12569	CNhs13076	TRUE	pseudo-rep2
773	0	CNhs12574	/home/drk/tillage/datasets/human/cage/fantom/CNhs12574/CNhs12574/coverage.w5	384	1	sum	CAGE:nasal epithelial cells, donor2	CAGE	CAGE/nasal epithelial cells, donor2	CNhs12574	CNhs12574	FALSE
774	0	CNhs12586	/home/drk/tillage/datasets/human/cage/fantom/CNhs12586/CNhs12586/coverage.w5	384	1	sum	CAGE:Oligodendrocyte - precursors, donor1	CAGE	CAGE/Oligodendrocyte - precursors, donor1	CNhs12586	CNhs12586	FALSE
775	0	CNhs12587	/home/drk/tillage/datasets/human/cage/fantom/CNhs12587/CNhs12587/coverage.w5	384	1	sum	CAGE:Perineurial Cells, donor1	CAGE	CAGE/Perineurial Cells, donor1	CNhs12587	CNhs12587	TRUE	pseudo-rep1
776	0	CNhs12590	/home/drk/tillage/datasets/human/cage/fantom/CNhs12587/CNhs12590/coverage.w5	384	1	sum	CAGE:Perineurial Cells, donor2	CAGE	CAGE/Perineurial Cells, donor2	CNhs12587	CNhs12590	TRUE	pseudo-rep2
777	0	CNhs12595	/home/drk/tillage/datasets/human/cage/fantom/CNhs12595/CNhs12595/coverage.w5	384	1	sum	CAGE:Smooth Muscle Cells - Intestinal, donor1	CAGE	CAGE/Smooth Muscle Cells - Intestinal, donor1	CNhs12595	CNhs12595	FALSE
778	0	CNhs12596	/home/drk/tillage/datasets/human/cage/fantom/CNhs12596/CNhs12596/coverage.w5	384	1	sum	CAGE:Iris Pigment Epithelial Cells, donor1	CAGE	CAGE/Iris Pigment Epithelial Cells, donor1	CNhs12596	CNhs12596	FALSE
779	0	CNhs12610	/home/drk/tillage/datasets/human/cage/fantom/CNhs12610/CNhs12610/coverage.w5	384	1	sum	CAGE:diencephalon, adult	CAGE	CAGE/diencephalon, adult	CNhs12610	CNhs12610	FALSE
780	0	CNhs12611	/home/drk/tillage/datasets/human/cage/fantom/CNhs12611/CNhs12611/coverage.w5	384	1	sum	CAGE:olfactory region, adult	CAGE	CAGE/olfactory region, adult	CNhs12611	CNhs12611	FALSE
781	0	CNhs12639	/home/drk/tillage/datasets/human/cage/fantom/CNhs12639/CNhs12639/coverage.w5	384	1	sum	CAGE:tenocyte, donor1	CAGE	CAGE/tenocyte, donor1	CNhs12639	CNhs12639	TRUE	pseudo-rep1
782	0	CNhs12640	/home/drk/tillage/datasets/human/cage/fantom/CNhs12639/CNhs12640/coverage.w5	384	1	sum	CAGE:tenocyte, donor2	CAGE	CAGE/tenocyte, donor2	CNhs12639	CNhs12640	TRUE	pseudo-rep1
783	0	CNhs12641	/home/drk/tillage/datasets/human/cage/fantom/CNhs12639/CNhs12641/coverage.w5	384	1	sum	CAGE:tenocyte, donor3	CAGE	CAGE/tenocyte, donor3	CNhs12639	CNhs12641	TRUE	pseudo-rep2
784	0	CNhs12805	/home/drk/tillage/datasets/human/cage/fantom/CNhs12805/CNhs12805/coverage.w5	384	1	sum	CAGE:medulloblastoma cell line:D283 Med	CAGE	CAGE/medulloblastoma cell line:D283 Med	CNhs12805	CNhs12805	FALSE
785	0	CNhs12806	/home/drk/tillage/datasets/human/cage/fantom/CNhs12806/CNhs12806/coverage.w5	384	1	sum	CAGE:large cell lung carcinoma cell line:NCI-H460	CAGE	CAGE/large cell lung carcinoma cell line:NCI-H460	CNhs12806	CNhs12806	FALSE
786	0	CNhs12807	/home/drk/tillage/datasets/human/cage/fantom/CNhs12807/CNhs12807/coverage.w5	384	1	sum	CAGE:plasma cell leukemia cell line:ARH-77	CAGE	CAGE/plasma cell leukemia cell line:ARH-77	CNhs12807	CNhs12807	FALSE
787	0	CNhs12808	/home/drk/tillage/datasets/human/cage/fantom/CNhs12808/CNhs12808/coverage.w5	384	1	sum	CAGE:small cell lung carcinoma cell line:DMS 144	CAGE	CAGE/small cell lung carcinoma cell line:DMS 144	CNhs12808	CNhs12808	FALSE
788	0	CNhs12809	/home/drk/tillage/datasets/human/cage/fantom/CNhs12809/CNhs12809/coverage.w5	384	1	sum	CAGE:small cell lung carcinoma cell line:NCI-H82	CAGE	CAGE/small cell lung carcinoma cell line:NCI-H82	CNhs12809	CNhs12809	FALSE
789	0	CNhs12810	/home/drk/tillage/datasets/human/cage/fantom/CNhs12810/CNhs12810/coverage.w5	384	1	sum	CAGE:salivary acinar cells, donor1	CAGE	CAGE/salivary acinar cells, donor1	CNhs12810	CNhs12810	TRUE	pseudo-rep1
790	0	CNhs12811	/home/drk/tillage/datasets/human/cage/fantom/CNhs12810/CNhs12811/coverage.w5	384	1	sum	CAGE:salivary acinar cells, donor2	CAGE	CAGE/salivary acinar cells, donor2	CNhs12810	CNhs12811	TRUE	pseudo-rep1
791	0	CNhs12812	/home/drk/tillage/datasets/human/cage/fantom/CNhs12810/CNhs12812/coverage.w5	384	1	sum	CAGE:salivary acinar cells, donor3	CAGE	CAGE/salivary acinar cells, donor3	CNhs12810	CNhs12812	TRUE	pseudo-rep2
792	0	CNhs12838	/home/drk/tillage/datasets/human/cage/fantom/CNhs12838/CNhs12838/coverage.w5	384	1	sum	CAGE:merkel cell carcinoma cell line:MKL-1	CAGE	CAGE/merkel cell carcinoma cell line:MKL-1	CNhs12838	CNhs12838	FALSE
793	0	CNhs12839	/home/drk/tillage/datasets/human/cage/fantom/CNhs12839/CNhs12839/coverage.w5	384	1	sum	CAGE:merkel cell carcinoma cell line:MS-1	CAGE	CAGE/merkel cell carcinoma cell line:MS-1	CNhs12839	CNhs12839	FALSE
794	0	CNhs12840	/home/drk/tillage/datasets/human/cage/fantom/CNhs12840/CNhs12840/coverage.w5	384	1	sum	CAGE:cerebral meninges, adult	CAGE	CAGE/cerebral meninges, adult	CNhs12840	CNhs12840	FALSE
795	0	CNhs12842	/home/drk/tillage/datasets/human/cage/fantom/CNhs12842/CNhs12842/coverage.w5	384	1	sum	CAGE:appendix, adult	CAGE	CAGE/appendix, adult	CNhs12842	CNhs12842	FALSE
796	0	CNhs12843	/home/drk/tillage/datasets/human/cage/fantom/CNhs12843/CNhs12843/coverage.w5	384	1	sum	CAGE:artery, adult	CAGE	CAGE/artery, adult	CNhs12843	CNhs12843	FALSE
797	0	CNhs12844	/home/drk/tillage/datasets/human/cage/fantom/CNhs12844/CNhs12844/coverage.w5	384	1	sum	CAGE:vein, adult	CAGE	CAGE/vein, adult	CNhs12844	CNhs12844	FALSE
798	0	CNhs12845	/home/drk/tillage/datasets/human/cage/fantom/CNhs12845/CNhs12845/coverage.w5	384	1	sum	CAGE:bone marrow, adult	CAGE	CAGE/bone marrow, adult	CNhs12845	CNhs12845	FALSE
799	0	CNhs12846	/home/drk/tillage/datasets/human/cage/fantom/CNhs12846/CNhs12846/coverage.w5	384	1	sum	CAGE:ductus deferens, adult	CAGE	CAGE/ductus deferens, adult	CNhs12846	CNhs12846	FALSE
800	0	CNhs12847	/home/drk/tillage/datasets/human/cage/fantom/CNhs12847/CNhs12847/coverage.w5	384	1	sum	CAGE:epididymis, adult	CAGE	CAGE/epididymis, adult	CNhs12847	CNhs12847	FALSE
801	0	CNhs12848	/home/drk/tillage/datasets/human/cage/fantom/CNhs12848/CNhs12848/coverage.w5	384	1	sum	CAGE:gall bladder, adult	CAGE	CAGE/gall bladder, adult	CNhs12848	CNhs12848	FALSE
802	0	CNhs12849	/home/drk/tillage/datasets/human/cage/fantom/CNhs12849/CNhs12849/coverage.w5	384	1	sum	CAGE:parotid gland, adult	CAGE	CAGE/parotid gland, adult	CNhs12849	CNhs12849	FALSE
803	0	CNhs12850	/home/drk/tillage/datasets/human/cage/fantom/CNhs12850/CNhs12850/coverage.w5	384	1	sum	CAGE:penis, adult	CAGE	CAGE/penis, adult	CNhs12850	CNhs12850	FALSE
804	0	CNhs12851	/home/drk/tillage/datasets/human/cage/fantom/CNhs12851/CNhs12851/coverage.w5	384	1	sum	CAGE:seminal vesicle, adult	CAGE	CAGE/seminal vesicle, adult	CNhs12851	CNhs12851	FALSE
805	0	CNhs12852	/home/drk/tillage/datasets/human/cage/fantom/CNhs12852/CNhs12852/coverage.w5	384	1	sum	CAGE:submaxillary gland, adult	CAGE	CAGE/submaxillary gland, adult	CNhs12852	CNhs12852	FALSE
806	0	CNhs12853	/home/drk/tillage/datasets/human/cage/fantom/CNhs12853/CNhs12853/coverage.w5	384	1	sum	CAGE:tongue, adult	CAGE	CAGE/tongue, adult	CNhs12853	CNhs12853	FALSE
807	0	CNhs12854	/home/drk/tillage/datasets/human/cage/fantom/CNhs12854/CNhs12854/coverage.w5	384	1	sum	CAGE:vagina, adult	CAGE	CAGE/vagina, adult	CNhs12854	CNhs12854	FALSE
808	0	CNhs12855	/home/drk/tillage/datasets/human/cage/fantom/CNhs12855/CNhs12855/coverage.w5	384	1	sum	CAGE:heart - mitral valve, adult	CAGE	CAGE/heart - mitral valve, adult	CNhs12855	CNhs12855	FALSE
809	0	CNhs12856	/home/drk/tillage/datasets/human/cage/fantom/CNhs12856/CNhs12856/coverage.w5	384	1	sum	CAGE:heart - pulmonic valve, adult	CAGE	CAGE/heart - pulmonic valve, adult	CNhs12856	CNhs12856	FALSE
810	0	CNhs12857	/home/drk/tillage/datasets/human/cage/fantom/CNhs12857/CNhs12857/coverage.w5	384	1	sum	CAGE:heart - tricuspid valve, adult	CAGE	CAGE/heart - tricuspid valve, adult	CNhs12857	CNhs12857	FALSE
811	0	CNhs12858	/home/drk/tillage/datasets/human/cage/fantom/CNhs12858/CNhs12858/coverage.w5	384	1	sum	CAGE:throat, adult	CAGE	CAGE/throat, adult	CNhs12858	CNhs12858	FALSE
812	0	CNhs12893	/home/drk/tillage/datasets/human/cage/fantom/CNhs12893/CNhs12893/coverage.w5	384	1	sum	CAGE:Smooth Muscle Cells - Bladder, donor1	CAGE	CAGE/Smooth Muscle Cells - Bladder, donor1	CNhs12893	CNhs12893	FALSE
813	0	CNhs12998	/home/drk/tillage/datasets/human/cage/fantom/CNhs12998/CNhs12998/coverage.w5	384	1	sum	CAGE:testis, adult, pool2	CAGE	CAGE/testis, adult, pool2	CNhs12998	CNhs12998	FALSE
814	0	CNhs13049	/home/drk/tillage/datasets/human/cage/fantom/CNhs13049/CNhs13049/coverage.w5	384	1	sum	CAGE:acute myeloid leukemia (FAB M7) cell line:M-MOK	CAGE	CAGE/acute myeloid leukemia (FAB M7) cell line:M-MOK	CNhs13049	CNhs13049	FALSE
815	0	CNhs13050	/home/drk/tillage/datasets/human/cage/fantom/CNhs13050/CNhs13050/coverage.w5	384	1	sum	CAGE:acute myeloid leukemia (FAB M5) cell line:NOMO-1	CAGE	CAGE/acute myeloid leukemia (FAB M5) cell line:NOMO-1	CNhs13050	CNhs13050	FALSE
816	0	CNhs13051	/home/drk/tillage/datasets/human/cage/fantom/CNhs13051/CNhs13051/coverage.w5	384	1	sum	CAGE:acute myeloid leukemia (FAB M5) cell line:P31/FUJ	CAGE	CAGE/acute myeloid leukemia (FAB M5) cell line:P31;FUJ	CNhs13051	CNhs13051	FALSE
817	0	CNhs13052	/home/drk/tillage/datasets/human/cage/fantom/CNhs13052/CNhs13052/coverage.w5	384	1	sum	CAGE:acute myeloid leukemia (FAB M2) cell line:Kasumi-6	CAGE	CAGE/acute myeloid leukemia (FAB M2) cell line:Kasumi-6	CNhs13052	CNhs13052	FALSE
818	0	CNhs13053	/home/drk/tillage/datasets/human/cage/fantom/CNhs13053/CNhs13053/coverage.w5	384	1	sum	CAGE:acute myeloid leukemia (FAB M0) cell line:KG-1	CAGE	CAGE/acute myeloid leukemia (FAB M0) cell line:KG-1	CNhs13053	CNhs13053	FALSE
819	0	CNhs13054	/home/drk/tillage/datasets/human/cage/fantom/CNhs13054/CNhs13054/coverage.w5	384	1	sum	CAGE:acute myeloid leukemia (FAB M1) cell line:HYT-1	CAGE	CAGE/acute myeloid leukemia (FAB M1) cell line:HYT-1	CNhs13054	CNhs13054	FALSE
820	0	CNhs13055	/home/drk/tillage/datasets/human/cage/fantom/CNhs13055/CNhs13055/coverage.w5	384	1	sum	CAGE:acute myeloid leukemia (FAB M3) cell line:HL60	CAGE	CAGE/acute myeloid leukemia (FAB M3) cell line:HL60	CNhs13055	CNhs13055	FALSE
821	0	CNhs13056	/home/drk/tillage/datasets/human/cage/fantom/CNhs13056/CNhs13056/coverage.w5	384	1	sum	CAGE:acute myeloid leukemia (FAB M4eo) cell line:EoL-1	CAGE	CAGE/acute myeloid leukemia (FAB M4eo) cell line:EoL-1	CNhs13056	CNhs13056	FALSE
822	0	CNhs13057	/home/drk/tillage/datasets/human/cage/fantom/CNhs13057/CNhs13057/coverage.w5	384	1	sum	CAGE:acute myeloid leukemia (FAB M4eo) cell line:EoL-3	CAGE	CAGE/acute myeloid leukemia (FAB M4eo) cell line:EoL-3	CNhs13057	CNhs13057	FALSE
823	0	CNhs13058	/home/drk/tillage/datasets/human/cage/fantom/CNhs13058/CNhs13058/coverage.w5	384	1	sum	CAGE:acute myeloid leukemia (FAB M5) cell line:U-937 DE-4	CAGE	CAGE/acute myeloid leukemia (FAB M5) cell line:U-937 DE-4	CNhs13058	CNhs13058	FALSE
824	0	CNhs13059	/home/drk/tillage/datasets/human/cage/fantom/CNhs13059/CNhs13059/coverage.w5	384	1	sum	CAGE:acute myeloid leukemia (FAB M6) cell line:EEB	CAGE	CAGE/acute myeloid leukemia (FAB M6) cell line:EEB	CNhs13059	CNhs13059	FALSE
825	0	CNhs13060	/home/drk/tillage/datasets/human/cage/fantom/CNhs13060/CNhs13060/coverage.w5	384	1	sum	CAGE:acute myeloid leukemia (FAB M6) cell line:F-36E	CAGE	CAGE/acute myeloid leukemia (FAB M6) cell line:F-36E	CNhs13060	CNhs13060	FALSE
826	0	CNhs13061	/home/drk/tillage/datasets/human/cage/fantom/CNhs13061/CNhs13061/coverage.w5	384	1	sum	CAGE:mesothelioma cell line:NCI-H28	CAGE	CAGE/mesothelioma cell line:NCI-H28	CNhs13061	CNhs13061	FALSE
827	0	CNhs13062	/home/drk/tillage/datasets/human/cage/fantom/CNhs13062/CNhs13062/coverage.w5	384	1	sum	CAGE:mesothelioma cell line:NCI-H226	CAGE	CAGE/mesothelioma cell line:NCI-H226	CNhs13062	CNhs13062	FALSE
828	0	CNhs13063	/home/drk/tillage/datasets/human/cage/fantom/CNhs13063/CNhs13063/coverage.w5	384	1	sum	CAGE:mesothelioma cell line:NCI-H2052	CAGE	CAGE/mesothelioma cell line:NCI-H2052	CNhs13063	CNhs13063	FALSE
829	0	CNhs13064	/home/drk/tillage/datasets/human/cage/fantom/CNhs13064/CNhs13064/coverage.w5	384	1	sum	CAGE:mesothelioma cell line:NCI-H2452	CAGE	CAGE/mesothelioma cell line:NCI-H2452	CNhs13064	CNhs13064	FALSE
830	0	CNhs13065	/home/drk/tillage/datasets/human/cage/fantom/CNhs13065/CNhs13065/coverage.w5	384	1	sum	CAGE:mesothelioma cell line:Mero-14, tech_rep1	CAGE	CAGE/mesothelioma cell line:Mero-14, tech_rep1	CNhs13065	CNhs13065	TRUE	pseudo-rep1
831	0	CNhs14376	/home/drk/tillage/datasets/human/cage/fantom/CNhs13065/CNhs14376/coverage.w5	384	1	sum	CAGE:mesothelioma cell line:Mero-14, tech_rep2	CAGE	CAGE/mesothelioma cell line:Mero-14, tech_rep2	CNhs13065	CNhs14376	TRUE	pseudo-rep2
832	0	CNhs13066	/home/drk/tillage/datasets/human/cage/fantom/CNhs13066/CNhs13066/coverage.w5	384	1	sum	CAGE:mesothelioma cell line:Mero-25	CAGE	CAGE/mesothelioma cell line:Mero-25	CNhs13066	CNhs13066	FALSE
833	0	CNhs13067	/home/drk/tillage/datasets/human/cage/fantom/CNhs13067/CNhs13067/coverage.w5	384	1	sum	CAGE:mesothelioma cell line:Mero-41	CAGE	CAGE/mesothelioma cell line:Mero-41	CNhs13067	CNhs13067	FALSE
834	0	CNhs13068	/home/drk/tillage/datasets/human/cage/fantom/CNhs13068/CNhs13068/coverage.w5	384	1	sum	CAGE:mesothelioma cell line:Mero-48a	CAGE	CAGE/mesothelioma cell line:Mero-48a	CNhs13068	CNhs13068	FALSE
835	0	CNhs13069	/home/drk/tillage/datasets/human/cage/fantom/CNhs13069/CNhs13069/coverage.w5	384	1	sum	CAGE:mesothelioma cell line:Mero-82	CAGE	CAGE/mesothelioma cell line:Mero-82	CNhs13069	CNhs13069	FALSE
836	0	CNhs13070	/home/drk/tillage/datasets/human/cage/fantom/CNhs13070/CNhs13070/coverage.w5	384	1	sum	CAGE:mesothelioma cell line:Mero-83	CAGE	CAGE/mesothelioma cell line:Mero-83	CNhs13070	CNhs13070	FALSE
837	0	CNhs13072	/home/drk/tillage/datasets/human/cage/fantom/CNhs13072/CNhs13072/coverage.w5	384	1	sum	CAGE:mesothelioma cell line:Mero-84	CAGE	CAGE/mesothelioma cell line:Mero-84	CNhs13072	CNhs13072	FALSE
838	0	CNhs13073	/home/drk/tillage/datasets/human/cage/fantom/CNhs13073/CNhs13073/coverage.w5	384	1	sum	CAGE:mesothelioma cell line:Mero-95	CAGE	CAGE/mesothelioma cell line:Mero-95	CNhs13073	CNhs13073	FALSE
839	0	CNhs13074	/home/drk/tillage/datasets/human/cage/fantom/CNhs13074/CNhs13074/coverage.w5	384	1	sum	CAGE:mesothelioma cell line:No36	CAGE	CAGE/mesothelioma cell line:No36	CNhs13074	CNhs13074	FALSE
840	0	CNhs13075	/home/drk/tillage/datasets/human/cage/fantom/CNhs13075/CNhs13075/coverage.w5	384	1	sum	CAGE:mesothelioma cell line:ONE58	CAGE	CAGE/mesothelioma cell line:ONE58	CNhs13075	CNhs13075	FALSE
841	0	CNhs13099	/home/drk/tillage/datasets/human/cage/fantom/CNhs13099/CNhs13099/coverage.w5	384	1	sum	CAGE:serous adenocarcinoma cell line:SK-OV-3-R, biol_rep1	CAGE	CAGE/serous adenocarcinoma cell line:SK-OV-3-R, biol_rep1	CNhs13099	CNhs13099	FALSE
842	0	CNhs13195	/home/drk/tillage/datasets/human/cage/fantom/CNhs13195/CNhs13195/coverage.w5	384	1	sum	CAGE:CD4+CD25+CD45RA- memory regulatory T cells, donor1	CAGE	CAGE/CD4+CD25+CD45RA- memory regulatory T cells, donor1	CNhs13195	CNhs13195	TRUE	pseudo-rep1
843	0	CNhs13206	/home/drk/tillage/datasets/human/cage/fantom/CNhs13195/CNhs13206/coverage.w5	384	1	sum	CAGE:CD4+CD25+CD45RA- memory regulatory T cells, donor2	CAGE	CAGE/CD4+CD25+CD45RA- memory regulatory T cells, donor2	CNhs13195	CNhs13206	TRUE	pseudo-rep1
844	0	CNhs13538	/home/drk/tillage/datasets/human/cage/fantom/CNhs13195/CNhs13538/coverage.w5	384	1	sum	CAGE:CD4+CD25+CD45RA- memory regulatory T cells, donor3	CAGE	CAGE/CD4+CD25+CD45RA- memory regulatory T cells, donor3	CNhs13195	CNhs13538	TRUE	pseudo-rep2
845	0	CNhs13202	/home/drk/tillage/datasets/human/cage/fantom/CNhs13202/CNhs13202/coverage.w5	384	1	sum	CAGE:CD4+CD25-CD45RA+ naive conventional T cells expanded, donor1	CAGE	CAGE/CD4+CD25-CD45RA+ naive conventional T cells expanded, donor1	CNhs13202	CNhs13202	TRUE	pseudo-rep1
846	0	CNhs13813	/home/drk/tillage/datasets/human/cage/fantom/CNhs13202/CNhs13813/coverage.w5	384	1	sum	CAGE:CD4+CD25-CD45RA+ naive conventional T cells expanded, donor2	CAGE	CAGE/CD4+CD25-CD45RA+ naive conventional T cells expanded, donor2	CNhs13202	CNhs13813	TRUE	pseudo-rep1
847	0	CNhs13814	/home/drk/tillage/datasets/human/cage/fantom/CNhs13202/CNhs13814/coverage.w5	384	1	sum	CAGE:CD4+CD25-CD45RA+ naive conventional T cells expanded, donor3	CAGE	CAGE/CD4+CD25-CD45RA+ naive conventional T cells expanded, donor3	CNhs13202	CNhs13814	TRUE	pseudo-rep2
848	0	CNhs13203	/home/drk/tillage/datasets/human/cage/fantom/CNhs13203/CNhs13203/coverage.w5	384	1	sum	CAGE:CD4+CD25+CD45RA+ naive regulatory T cells expanded, donor1	CAGE	CAGE/CD4+CD25+CD45RA+ naive regulatory T cells expanded, donor1	CNhs13203	CNhs13203	TRUE	pseudo-rep1
849	0	CNhs13918	/home/drk/tillage/datasets/human/cage/fantom/CNhs13203/CNhs13918/coverage.w5	384	1	sum	CAGE:CD4+CD25+CD45RA+ naive regulatory T cells expanded, donor2	CAGE	CAGE/CD4+CD25+CD45RA+ naive regulatory T cells expanded, donor2	CNhs13203	CNhs13918	TRUE	pseudo-rep1
850	0	CNhs13919	/home/drk/tillage/datasets/human/cage/fantom/CNhs13203/CNhs13919/coverage.w5	384	1	sum	CAGE:CD4+CD25+CD45RA+ naive regulatory T cells expanded, donor3	CAGE	CAGE/CD4+CD25+CD45RA+ naive regulatory T cells expanded, donor3	CNhs13203	CNhs13919	TRUE	pseudo-rep2
851	0	CNhs13204	/home/drk/tillage/datasets/human/cage/fantom/CNhs13204/CNhs13204/coverage.w5	384	1	sum	CAGE:CD4+CD25+CD45RA- memory regulatory T cells expanded, donor1	CAGE	CAGE/CD4+CD25+CD45RA- memory regulatory T cells expanded, donor1	CNhs13204	CNhs13204	TRUE	pseudo-rep1
852	0	CNhs13811	/home/drk/tillage/datasets/human/cage/fantom/CNhs13204/CNhs13811/coverage.w5	384	1	sum	CAGE:CD4+CD25+CD45RA- memory regulatory T cells expanded, donor2	CAGE	CAGE/CD4+CD25+CD45RA- memory regulatory T cells expanded, donor2	CNhs13204	CNhs13811	TRUE	pseudo-rep1
853	0	CNhs13812	/home/drk/tillage/datasets/human/cage/fantom/CNhs13204/CNhs13812/coverage.w5	384	1	sum	CAGE:CD4+CD25+CD45RA- memory regulatory T cells expanded, donor3	CAGE	CAGE/CD4+CD25+CD45RA- memory regulatory T cells expanded, donor3	CNhs13204	CNhs13812	TRUE	pseudo-rep2
854	0	CNhs13205	/home/drk/tillage/datasets/human/cage/fantom/CNhs13205/CNhs13205/coverage.w5	384	1	sum	CAGE:CD4+CD25-CD45RA+ naive conventional T cells, donor2	CAGE	CAGE/CD4+CD25-CD45RA+ naive conventional T cells, donor2	CNhs13205	CNhs13205	TRUE	pseudo-rep1
855	0	CNhs13223	/home/drk/tillage/datasets/human/cage/fantom/CNhs13205/CNhs13223/coverage.w5	384	1	sum	CAGE:CD4+CD25-CD45RA+ naive conventional T cells, donor1	CAGE	CAGE/CD4+CD25-CD45RA+ naive conventional T cells, donor1	CNhs13205	CNhs13223	TRUE	pseudo-rep1
856	0	CNhs13512	/home/drk/tillage/datasets/human/cage/fantom/CNhs13205/CNhs13512/coverage.w5	384	1	sum	CAGE:CD4+CD25-CD45RA+ naive conventional T cells, donor3	CAGE	CAGE/CD4+CD25-CD45RA+ naive conventional T cells, donor3	CNhs13205	CNhs13512	TRUE	pseudo-rep2
857	0	CNhs13207	/home/drk/tillage/datasets/human/cage/fantom/CNhs13207/CNhs13207/coverage.w5	384	1	sum	CAGE:CD14-CD16+ Monocytes, donor2	CAGE	CAGE/CD14-CD16+ Monocytes, donor2	CNhs13207	CNhs13207	TRUE	pseudo-rep1
858	0	CNhs13229	/home/drk/tillage/datasets/human/cage/fantom/CNhs13207/CNhs13229/coverage.w5	384	1	sum	CAGE:CD14-CD16+ Monocytes, donor1	CAGE	CAGE/CD14-CD16+ Monocytes, donor1	CNhs13207	CNhs13229	TRUE	pseudo-rep1
859	0	CNhs13548	/home/drk/tillage/datasets/human/cage/fantom/CNhs13207/CNhs13548/coverage.w5	384	1	sum	CAGE:CD14-CD16+ Monocytes, donor3	CAGE	CAGE/CD14-CD16+ Monocytes, donor3	CNhs13207	CNhs13548	TRUE	pseudo-rep2
860	0	CNhs13208	/home/drk/tillage/datasets/human/cage/fantom/CNhs13208/CNhs13208/coverage.w5	384	1	sum	CAGE:CD14+CD16+ Monocytes, donor2	CAGE	CAGE/CD14+CD16+ Monocytes, donor2	CNhs13208	CNhs13208	TRUE	pseudo-rep1
861	0	CNhs13541	/home/drk/tillage/datasets/human/cage/fantom/CNhs13208/CNhs13541/coverage.w5	384	1	sum	CAGE:CD14+CD16+ Monocytes, donor1	CAGE	CAGE/CD14+CD16+ Monocytes, donor1	CNhs13208	CNhs13541	TRUE	pseudo-rep1
862	0	CNhs13549	/home/drk/tillage/datasets/human/cage/fantom/CNhs13208/CNhs13549/coverage.w5	384	1	sum	CAGE:CD14+CD16+ Monocytes, donor3	CAGE	CAGE/CD14+CD16+ Monocytes, donor3	CNhs13208	CNhs13549	TRUE	pseudo-rep2
863	0	CNhs13215	/home/drk/tillage/datasets/human/cage/fantom/CNhs13215/CNhs13215/coverage.w5	384	1	sum	CAGE:CD4+CD25-CD45RA- memory conventional T cells expanded, donor1	CAGE	CAGE/CD4+CD25-CD45RA- memory conventional T cells expanded, donor1	CNhs13215	CNhs13215	TRUE	pseudo-rep1
864	0	CNhs13920	/home/drk/tillage/datasets/human/cage/fantom/CNhs13215/CNhs13920/coverage.w5	384	1	sum	CAGE:CD4+CD25-CD45RA- memory conventional T cells expanded, donor2	CAGE	CAGE/CD4+CD25-CD45RA- memory conventional T cells expanded, donor2	CNhs13215	CNhs13920	TRUE	pseudo-rep1
865	0	CNhs13921	/home/drk/tillage/datasets/human/cage/fantom/CNhs13215/CNhs13921/coverage.w5	384	1	sum	CAGE:CD4+CD25-CD45RA- memory conventional T cells expanded, donor3	CAGE	CAGE/CD4+CD25-CD45RA- memory conventional T cells expanded, donor3	CNhs13215	CNhs13921	TRUE	pseudo-rep2
866	0	CNhs13216	/home/drk/tillage/datasets/human/cage/fantom/CNhs13216/CNhs13216/coverage.w5	384	1	sum	CAGE:CD14+CD16- Monocytes, donor2	CAGE	CAGE/CD14+CD16- Monocytes, donor2	CNhs13216	CNhs13216	TRUE	pseudo-rep1
867	0	CNhs13224	/home/drk/tillage/datasets/human/cage/fantom/CNhs13216/CNhs13224/coverage.w5	384	1	sum	CAGE:CD14+CD16- Monocytes, donor1	CAGE	CAGE/CD14+CD16- Monocytes, donor1	CNhs13216	CNhs13224	TRUE	pseudo-rep1
868	0	CNhs13540	/home/drk/tillage/datasets/human/cage/fantom/CNhs13216/CNhs13540/coverage.w5	384	1	sum	CAGE:CD14+CD16- Monocytes, donor3	CAGE	CAGE/CD14+CD16- Monocytes, donor3	CNhs13216	CNhs13540	TRUE	pseudo-rep2
869	0	CNhs13235	/home/drk/tillage/datasets/human/cage/fantom/CNhs13235/CNhs13235/coverage.w5	384	1	sum	CAGE:CD4+CD25+CD45RA+ naive regulatory T cells, donor2	CAGE	CAGE/CD4+CD25+CD45RA+ naive regulatory T cells, donor2	CNhs13235	CNhs13235	TRUE	pseudo-rep1
870	0	CNhs13238	/home/drk/tillage/datasets/human/cage/fantom/CNhs13235/CNhs13238/coverage.w5	384	1	sum	CAGE:CD4+CD25+CD45RA+ naive regulatory T cells, donor1	CAGE	CAGE/CD4+CD25+CD45RA+ naive regulatory T cells, donor1	CNhs13235	CNhs13238	TRUE	pseudo-rep1
871	0	CNhs13513	/home/drk/tillage/datasets/human/cage/fantom/CNhs13235/CNhs13513/coverage.w5	384	1	sum	CAGE:CD4+CD25+CD45RA+ naive regulatory T cells, donor3	CAGE	CAGE/CD4+CD25+CD45RA+ naive regulatory T cells, donor3	CNhs13235	CNhs13513	TRUE	pseudo-rep2
872	0	CNhs13237	/home/drk/tillage/datasets/human/cage/fantom/CNhs13237/CNhs13237/coverage.w5	384	1	sum	CAGE:CD4+CD25-CD45RA- memory conventional T cells, donor2	CAGE	CAGE/CD4+CD25-CD45RA- memory conventional T cells, donor2	CNhs13237	CNhs13237	TRUE	pseudo-rep1
873	0	CNhs13239	/home/drk/tillage/datasets/human/cage/fantom/CNhs13237/CNhs13239/coverage.w5	384	1	sum	CAGE:CD4+CD25-CD45RA- memory conventional T cells, donor1	CAGE	CAGE/CD4+CD25-CD45RA- memory conventional T cells, donor1	CNhs13237	CNhs13239	TRUE	pseudo-rep1
874	0	CNhs13539	/home/drk/tillage/datasets/human/cage/fantom/CNhs13237/CNhs13539/coverage.w5	384	1	sum	CAGE:CD4+CD25-CD45RA- memory conventional T cells, donor3	CAGE	CAGE/CD4+CD25-CD45RA- memory conventional T cells, donor3	CNhs13237	CNhs13539	TRUE	pseudo-rep2
875	0	CNhs13241	/home/drk/tillage/datasets/human/cage/fantom/CNhs13241/CNhs13241/coverage.w5	384	1	sum	CAGE:acute myeloid leukemia (FAB M0) cell line:Kasumi-3	CAGE	CAGE/acute myeloid leukemia (FAB M0) cell line:Kasumi-3	CNhs13241	CNhs13241	FALSE
876	0	CNhs13435	/home/drk/tillage/datasets/human/cage/fantom/CNhs13435/CNhs13435/coverage.w5	384	1	sum	CAGE:achilles tendon, donor2	CAGE	CAGE/achilles tendon, donor2	CNhs13435	CNhs13435	FALSE
877	0	CNhs13437	/home/drk/tillage/datasets/human/cage/fantom/CNhs13437/CNhs13437/coverage.w5	384	1	sum	CAGE:cerebrospinal fluid, donor2	CAGE	CAGE/cerebrospinal fluid, donor2	CNhs13437	CNhs13437	FALSE
878	0	CNhs13439	/home/drk/tillage/datasets/human/cage/fantom/CNhs13439/CNhs13439/coverage.w5	384	1	sum	CAGE:cruciate ligament, donor2	CAGE	CAGE/cruciate ligament, donor2	CNhs13439	CNhs13439	FALSE
879	0	CNhs13440	/home/drk/tillage/datasets/human/cage/fantom/CNhs13440/CNhs13440/coverage.w5	384	1	sum	CAGE:eye - vitreous humor, donor1	CAGE	CAGE/eye - vitreous humor, donor1	CNhs13440	CNhs13440	FALSE
880	0	CNhs13441	/home/drk/tillage/datasets/human/cage/fantom/CNhs13441/CNhs13441/coverage.w5	384	1	sum	CAGE:eye - muscle superior, donor2	CAGE	CAGE/eye - muscle superior, donor2	CNhs13441	CNhs13441	FALSE
881	0	CNhs13442	/home/drk/tillage/datasets/human/cage/fantom/CNhs13442/CNhs13442/coverage.w5	384	1	sum	CAGE:eye - muscle lateral, donor2	CAGE	CAGE/eye - muscle lateral, donor2	CNhs13442	CNhs13442	FALSE
882	0	CNhs13443	/home/drk/tillage/datasets/human/cage/fantom/CNhs13443/CNhs13443/coverage.w5	384	1	sum	CAGE:eye - muscle medial, donor2	CAGE	CAGE/eye - muscle medial, donor2	CNhs13443	CNhs13443	FALSE
883	0	CNhs13444	/home/drk/tillage/datasets/human/cage/fantom/CNhs13444/CNhs13444/coverage.w5	384	1	sum	CAGE:eye - muscle inferior rectus, donor1	CAGE	CAGE/eye - muscle inferior rectus, donor1	CNhs13444	CNhs13444	FALSE
884	0	CNhs13445	/home/drk/tillage/datasets/human/cage/fantom/CNhs13445/CNhs13445/coverage.w5	384	1	sum	CAGE:Fingernail (including nail plate, eponychium and hyponychium), donor2	CAGE	CAGE/Fingernail (including nail plate, eponychium and hyponychium), donor2	CNhs13445	CNhs13445	FALSE
885	0	CNhs13449	/home/drk/tillage/datasets/human/cage/fantom/CNhs13449/CNhs13449/coverage.w5	384	1	sum	CAGE:optic nerve, donor1	CAGE	CAGE/optic nerve, donor1	CNhs13449	CNhs13449	FALSE
886	0	CNhs13454	/home/drk/tillage/datasets/human/cage/fantom/CNhs13454/CNhs13454/coverage.w5	384	1	sum	CAGE:skeletal muscle - soleus muscle, donor1	CAGE	CAGE/skeletal muscle - soleus muscle, donor1	CNhs13454	CNhs13454	FALSE
887	0	CNhs13458	/home/drk/tillage/datasets/human/cage/fantom/CNhs13458/CNhs13458/coverage.w5	384	1	sum	CAGE:Skin - palm, donor1	CAGE	CAGE/Skin - palm, donor1	CNhs13458	CNhs13458	FALSE
888	0	CNhs13460	/home/drk/tillage/datasets/human/cage/fantom/CNhs13460/CNhs13460/coverage.w5	384	1	sum	CAGE:tongue epidermis (fungiform papillae), donor1	CAGE	CAGE/tongue epidermis (fungiform papillae), donor1	CNhs13460	CNhs13460	FALSE
889	0	CNhs13464	/home/drk/tillage/datasets/human/cage/fantom/CNhs13464/CNhs13464/coverage.w5	384	1	sum	CAGE:Urethra, donor2	CAGE	CAGE/Urethra, donor2	CNhs13464	CNhs13464	FALSE
890	0	CNhs13465	/home/drk/tillage/datasets/human/cage/fantom/CNhs13465/CNhs13465/coverage.w5	384	1	sum	CAGE:CD14+ monocytes - treated with BCG, donor1	CAGE	CAGE/CD14+ monocytes - treated with BCG, donor1	CNhs13465	CNhs13465	TRUE	pseudo-rep1
891	0	CNhs13475	/home/drk/tillage/datasets/human/cage/fantom/CNhs13465/CNhs13475/coverage.w5	384	1	sum	CAGE:CD14+ monocytes - treated with BCG, donor2	CAGE	CAGE/CD14+ monocytes - treated with BCG, donor2	CNhs13465	CNhs13475	TRUE	pseudo-rep1
892	0	CNhs13543	/home/drk/tillage/datasets/human/cage/fantom/CNhs13465/CNhs13543/coverage.w5	384	1	sum	CAGE:CD14+ monocytes - treated with BCG, donor3	CAGE	CAGE/CD14+ monocytes - treated with BCG, donor3	CNhs13465	CNhs13543	TRUE	pseudo-rep2
893	0	CNhs13466	/home/drk/tillage/datasets/human/cage/fantom/CNhs13466/CNhs13466/coverage.w5	384	1	sum	CAGE:CD14+ monocytes - treated with IFN + N-hexane, donor1	CAGE	CAGE/CD14+ monocytes - treated with IFN + N-hexane, donor1	CNhs13466	CNhs13466	TRUE	pseudo-rep1
894	0	CNhs13476	/home/drk/tillage/datasets/human/cage/fantom/CNhs13466/CNhs13476/coverage.w5	384	1	sum	CAGE:CD14+ monocytes - treated with IFN + N-hexane, donor2	CAGE	CAGE/CD14+ monocytes - treated with IFN + N-hexane, donor2	CNhs13466	CNhs13476	TRUE	pseudo-rep1
895	0	CNhs13490	/home/drk/tillage/datasets/human/cage/fantom/CNhs13466/CNhs13490/coverage.w5	384	1	sum	CAGE:CD14+ monocytes - treated with IFN + N-hexane, donor3	CAGE	CAGE/CD14+ monocytes - treated with IFN + N-hexane, donor3	CNhs13466	CNhs13490	TRUE	pseudo-rep2
896	0	CNhs13467	/home/drk/tillage/datasets/human/cage/fantom/CNhs13467/CNhs13467/coverage.w5	384	1	sum	CAGE:CD14+ monocytes - treated with Trehalose dimycolate (TDM), donor1	CAGE	CAGE/CD14+ monocytes - treated with Trehalose dimycolate (TDM), donor1	CNhs13467	CNhs13467	TRUE	pseudo-rep1
897	0	CNhs13483	/home/drk/tillage/datasets/human/cage/fantom/CNhs13467/CNhs13483/coverage.w5	384	1	sum	CAGE:CD14+ monocytes - treated with Trehalose dimycolate (TDM), donor2	CAGE	CAGE/CD14+ monocytes - treated with Trehalose dimycolate (TDM), donor2	CNhs13467	CNhs13483	TRUE	pseudo-rep1
898	0	CNhs13544	/home/drk/tillage/datasets/human/cage/fantom/CNhs13467/CNhs13544/coverage.w5	384	1	sum	CAGE:CD14+ monocytes - treated with Trehalose dimycolate (TDM), donor3	CAGE	CAGE/CD14+ monocytes - treated with Trehalose dimycolate (TDM), donor3	CNhs13467	CNhs13544	TRUE	pseudo-rep2
899	0	CNhs13468	/home/drk/tillage/datasets/human/cage/fantom/CNhs13468/CNhs13468/coverage.w5	384	1	sum	CAGE:CD14+ monocytes - mock treated, donor1	CAGE	CAGE/CD14+ monocytes - mock treated, donor1	CNhs13468	CNhs13468	TRUE	pseudo-rep1
900	0	CNhs13484	/home/drk/tillage/datasets/human/cage/fantom/CNhs13468/CNhs13484/coverage.w5	384	1	sum	CAGE:CD14+ monocytes - mock treated, donor2	CAGE	CAGE/CD14+ monocytes - mock treated, donor2	CNhs13468	CNhs13484	TRUE	pseudo-rep1
901	0	CNhs13491	/home/drk/tillage/datasets/human/cage/fantom/CNhs13468/CNhs13491/coverage.w5	384	1	sum	CAGE:CD14+ monocytes - mock treated, donor3	CAGE	CAGE/CD14+ monocytes - mock treated, donor3	CNhs13468	CNhs13491	TRUE	pseudo-rep2
902	0	CNhs13469	/home/drk/tillage/datasets/human/cage/fantom/CNhs13469/CNhs13469/coverage.w5	384	1	sum	CAGE:CD14+ monocytes - treated with Group A streptococci, donor1	CAGE	CAGE/CD14+ monocytes - treated with Group A streptococci, donor1	CNhs13469	CNhs13469	TRUE	pseudo-rep1
903	0	CNhs13492	/home/drk/tillage/datasets/human/cage/fantom/CNhs13469/CNhs13492/coverage.w5	384	1	sum	CAGE:CD14+ monocytes - treated with Group A streptococci, donor3	CAGE	CAGE/CD14+ monocytes - treated with Group A streptococci, donor3	CNhs13469	CNhs13492	TRUE	pseudo-rep1
904	0	CNhs13532	/home/drk/tillage/datasets/human/cage/fantom/CNhs13469/CNhs13532/coverage.w5	384	1	sum	CAGE:CD14+ monocytes - treated with Group A streptococci, donor2	CAGE	CAGE/CD14+ monocytes - treated with Group A streptococci, donor2	CNhs13469	CNhs13532	TRUE	pseudo-rep2
905	0	CNhs13470	/home/drk/tillage/datasets/human/cage/fantom/CNhs13470/CNhs13470/coverage.w5	384	1	sum	CAGE:CD14+ monocytes - treated with lipopolysaccharide, donor1	CAGE	CAGE/CD14+ monocytes - treated with lipopolysaccharide, donor1	CNhs13470	CNhs13470	TRUE	pseudo-rep1
906	0	CNhs13533	/home/drk/tillage/datasets/human/cage/fantom/CNhs13470/CNhs13533/coverage.w5	384	1	sum	CAGE:CD14+ monocytes - treated with lipopolysaccharide, donor2	CAGE	CAGE/CD14+ monocytes - treated with lipopolysaccharide, donor2	CNhs13470	CNhs13533	TRUE	pseudo-rep1
907	0	CNhs13545	/home/drk/tillage/datasets/human/cage/fantom/CNhs13470/CNhs13545/coverage.w5	384	1	sum	CAGE:CD14+ monocytes - treated with lipopolysaccharide, donor3	CAGE	CAGE/CD14+ monocytes - treated with lipopolysaccharide, donor3	CNhs13470	CNhs13545	TRUE	pseudo-rep2
908	0	CNhs13471	/home/drk/tillage/datasets/human/cage/fantom/CNhs13471/CNhs13471/coverage.w5	384	1	sum	CAGE:CD14+ monocytes - treated with Salmonella, donor1	CAGE	CAGE/CD14+ monocytes - treated with Salmonella, donor1	CNhs13471	CNhs13471	TRUE	pseudo-rep1
909	0	CNhs13485	/home/drk/tillage/datasets/human/cage/fantom/CNhs13471/CNhs13485/coverage.w5	384	1	sum	CAGE:CD14+ monocytes - treated with Salmonella, donor2	CAGE	CAGE/CD14+ monocytes - treated with Salmonella, donor2	CNhs13471	CNhs13485	TRUE	pseudo-rep1
910	0	CNhs13493	/home/drk/tillage/datasets/human/cage/fantom/CNhs13471/CNhs13493/coverage.w5	384	1	sum	CAGE:CD14+ monocytes - treated with Salmonella, donor3	CAGE	CAGE/CD14+ monocytes - treated with Salmonella, donor3	CNhs13471	CNhs13493	TRUE	pseudo-rep2
911	0	CNhs13472	/home/drk/tillage/datasets/human/cage/fantom/CNhs13472/CNhs13472/coverage.w5	384	1	sum	CAGE:CD14+ monocytes - treated with Cryptococcus, donor1	CAGE	CAGE/CD14+ monocytes - treated with Cryptococcus, donor1	CNhs13472	CNhs13472	TRUE	pseudo-rep1
912	0	CNhs13487	/home/drk/tillage/datasets/human/cage/fantom/CNhs13472/CNhs13487/coverage.w5	384	1	sum	CAGE:CD14+ monocytes - treated with Cryptococcus, donor2	CAGE	CAGE/CD14+ monocytes - treated with Cryptococcus, donor2	CNhs13472	CNhs13487	TRUE	pseudo-rep1
913	0	CNhs13546	/home/drk/tillage/datasets/human/cage/fantom/CNhs13472/CNhs13546/coverage.w5	384	1	sum	CAGE:CD14+ monocytes - treated with Cryptococcus, donor3	CAGE	CAGE/CD14+ monocytes - treated with Cryptococcus, donor3	CNhs13472	CNhs13546	TRUE	pseudo-rep2
914	0	CNhs13473	/home/drk/tillage/datasets/human/cage/fantom/CNhs13473/CNhs13473/coverage.w5	384	1	sum	CAGE:CD14+ monocytes - treated with Candida, donor1	CAGE	CAGE/CD14+ monocytes - treated with Candida, donor1	CNhs13473	CNhs13473	TRUE	pseudo-rep1
915	0	CNhs13488	/home/drk/tillage/datasets/human/cage/fantom/CNhs13473/CNhs13488/coverage.w5	384	1	sum	CAGE:CD14+ monocytes - treated with Candida, donor2	CAGE	CAGE/CD14+ monocytes - treated with Candida, donor2	CNhs13473	CNhs13488	TRUE	pseudo-rep1
916	0	CNhs13494	/home/drk/tillage/datasets/human/cage/fantom/CNhs13473/CNhs13494/coverage.w5	384	1	sum	CAGE:CD14+ monocytes - treated with Candida, donor3	CAGE	CAGE/CD14+ monocytes - treated with Candida, donor3	CNhs13473	CNhs13494	TRUE	pseudo-rep2
917	0	CNhs13474	/home/drk/tillage/datasets/human/cage/fantom/CNhs13474/CNhs13474/coverage.w5	384	1	sum	CAGE:CD14+ monocytes - treated with B-glucan, donor1	CAGE	CAGE/CD14+ monocytes - treated with B-glucan, donor1	CNhs13474	CNhs13474	TRUE	pseudo-rep1
918	0	CNhs13489	/home/drk/tillage/datasets/human/cage/fantom/CNhs13474/CNhs13489/coverage.w5	384	1	sum	CAGE:CD14+ monocytes - treated with B-glucan, donor2	CAGE	CAGE/CD14+ monocytes - treated with B-glucan, donor2	CNhs13474	CNhs13489	TRUE	pseudo-rep1
919	0	CNhs13495	/home/drk/tillage/datasets/human/cage/fantom/CNhs13474/CNhs13495/coverage.w5	384	1	sum	CAGE:CD14+ monocytes - treated with B-glucan, donor3	CAGE	CAGE/CD14+ monocytes - treated with B-glucan, donor3	CNhs13474	CNhs13495	TRUE	pseudo-rep2
920	0	CNhs13477	/home/drk/tillage/datasets/human/cage/fantom/CNhs13477/CNhs13477/coverage.w5	384	1	sum	CAGE:Hep-2 cells treated with Streptococci strain 5448, biol_rep1	CAGE	CAGE/Hep-2 cells treated with Streptococci strain 5448, biol_rep1	CNhs13477	CNhs13477	TRUE	pseudo-rep1
921	0	CNhs13496	/home/drk/tillage/datasets/human/cage/fantom/CNhs13477/CNhs13496/coverage.w5	384	1	sum	CAGE:Hep-2 cells treated with Streptococci strain 5448, biol_rep2	CAGE	CAGE/Hep-2 cells treated with Streptococci strain 5448, biol_rep2	CNhs13477	CNhs13496	TRUE	pseudo-rep1
922	0	CNhs13497	/home/drk/tillage/datasets/human/cage/fantom/CNhs13477/CNhs13497/coverage.w5	384	1	sum	CAGE:Hep-2 cells treated with Streptococci strain 5448, biol_rep3	CAGE	CAGE/Hep-2 cells treated with Streptococci strain 5448, biol_rep3	CNhs13477	CNhs13497	TRUE	pseudo-rep2
923	0	CNhs13478	/home/drk/tillage/datasets/human/cage/fantom/CNhs13478/CNhs13478/coverage.w5	384	1	sum	CAGE:Hep-2 cells treated with Streptococci strain JRS4, biol_rep1	CAGE	CAGE/Hep-2 cells treated with Streptococci strain JRS4, biol_rep1	CNhs13478	CNhs13478	TRUE	pseudo-rep1
924	0	CNhs13498	/home/drk/tillage/datasets/human/cage/fantom/CNhs13478/CNhs13498/coverage.w5	384	1	sum	CAGE:Hep-2 cells treated with Streptococci strain JRS4, biol_rep2	CAGE	CAGE/Hep-2 cells treated with Streptococci strain JRS4, biol_rep2	CNhs13478	CNhs13498	TRUE	pseudo-rep1
925	0	CNhs13499	/home/drk/tillage/datasets/human/cage/fantom/CNhs13478/CNhs13499/coverage.w5	384	1	sum	CAGE:Hep-2 cells treated with Streptococci strain JRS4, biol_rep3	CAGE	CAGE/Hep-2 cells treated with Streptococci strain JRS4, biol_rep3	CNhs13478	CNhs13499	TRUE	pseudo-rep2
926	0	CNhs13479	/home/drk/tillage/datasets/human/cage/fantom/CNhs13479/CNhs13479/coverage.w5	384	1	sum	CAGE:Hep-2 cells mock treated, biol_rep1	CAGE	CAGE/Hep-2 cells mock treated, biol_rep1	CNhs13479	CNhs13479	TRUE	pseudo-rep1
927	0	CNhs13500	/home/drk/tillage/datasets/human/cage/fantom/CNhs13479/CNhs13500/coverage.w5	384	1	sum	CAGE:Hep-2 cells mock treated, biol_rep2	CAGE	CAGE/Hep-2 cells mock treated, biol_rep2	CNhs13479	CNhs13500	TRUE	pseudo-rep1
928	0	CNhs13501	/home/drk/tillage/datasets/human/cage/fantom/CNhs13479/CNhs13501/coverage.w5	384	1	sum	CAGE:Hep-2 cells mock treated, biol_rep3	CAGE	CAGE/Hep-2 cells mock treated, biol_rep3	CNhs13479	CNhs13501	TRUE	pseudo-rep2
929	0	CNhs13480	/home/drk/tillage/datasets/human/cage/fantom/CNhs13480/CNhs13480/coverage.w5	384	1	sum	CAGE:immature langerhans cells, donor2	CAGE	CAGE/immature langerhans cells, donor2	CNhs13480	CNhs13480	TRUE	pseudo-rep1
930	0	CNhs13537	/home/drk/tillage/datasets/human/cage/fantom/CNhs13480/CNhs13537/coverage.w5	384	1	sum	CAGE:immature langerhans cells, donor1	CAGE	CAGE/immature langerhans cells, donor1	CNhs13480	CNhs13537	TRUE	pseudo-rep2
931	0	CNhs13502	/home/drk/tillage/datasets/human/cage/fantom/CNhs13502/CNhs13502/coverage.w5	384	1	sum	CAGE:acute myeloid leukemia (FAB M2) cell line:Kasumi-1	CAGE	CAGE/acute myeloid leukemia (FAB M2) cell line:Kasumi-1	CNhs13502	CNhs13502	FALSE
932	0	CNhs13503	/home/drk/tillage/datasets/human/cage/fantom/CNhs13503/CNhs13503/coverage.w5	384	1	sum	CAGE:acute myeloid leukemia (FAB M4) cell line:FKH-1	CAGE	CAGE/acute myeloid leukemia (FAB M4) cell line:FKH-1	CNhs13503	CNhs13503	FALSE
933	0	CNhs13504	/home/drk/tillage/datasets/human/cage/fantom/CNhs13504/CNhs13504/coverage.w5	384	1	sum	CAGE:acute myeloid leukemia (FAB M4) cell line:HNT-34	CAGE	CAGE/acute myeloid leukemia (FAB M4) cell line:HNT-34	CNhs13504	CNhs13504	FALSE
934	0	CNhs13505	/home/drk/tillage/datasets/human/cage/fantom/CNhs13505/CNhs13505/coverage.w5	384	1	sum	CAGE:acute myeloid leukemia (FAB M6) cell line:F-36P	CAGE	CAGE/acute myeloid leukemia (FAB M6) cell line:F-36P	CNhs13505	CNhs13505	FALSE
935	0	CNhs13507	/home/drk/tillage/datasets/human/cage/fantom/CNhs13507/CNhs13507/coverage.w5	384	1	sum	CAGE:mesenchymal precursor cell - ovarian cancer right ovary, donor3 (SOC-57-02-G)	CAGE	CAGE/mesenchymal precursor cell - ovarian cancer right ovary, donor3 (SOC-57-02-G)	CNhs13507	CNhs13507	FALSE
936	0	CNhs13508	/home/drk/tillage/datasets/human/cage/fantom/CNhs13508/CNhs13508/coverage.w5	384	1	sum	CAGE:serous adenocarcinoma cell line:SK-OV-3-R after co-culture with SOC-57-02-G, biol_rep1	CAGE	CAGE/serous adenocarcinoma cell line:SK-OV-3-R after co-culture with SOC-57-02-G, biol_rep1	CNhs13508	CNhs13508	FALSE
937	0	CNhs13535	/home/drk/tillage/datasets/human/cage/fantom/CNhs13535/CNhs13535/coverage.w5	384	1	sum	CAGE:migratory langerhans cells, donor1	CAGE	CAGE/migratory langerhans cells, donor1	CNhs13535	CNhs13535	TRUE	pseudo-rep1
938	0	CNhs13536	/home/drk/tillage/datasets/human/cage/fantom/CNhs13535/CNhs13536/coverage.w5	384	1	sum	CAGE:migratory langerhans cells, donor2	CAGE	CAGE/migratory langerhans cells, donor2	CNhs13535	CNhs13536	TRUE	pseudo-rep1
939	0	CNhs13547	/home/drk/tillage/datasets/human/cage/fantom/CNhs13535/CNhs13547/coverage.w5	384	1	sum	CAGE:migratory langerhans cells, donor3	CAGE	CAGE/migratory langerhans cells, donor3	CNhs13535	CNhs13547	TRUE	pseudo-rep2
940	0	CNhs13550	/home/drk/tillage/datasets/human/cage/fantom/CNhs13550/CNhs13550/coverage.w5	384	1	sum	CAGE:Mallassez-derived cells, donor2	CAGE	CAGE/Mallassez-derived cells, donor2	CNhs13550	CNhs13550	TRUE	pseudo-rep1
941	0	CNhs13551	/home/drk/tillage/datasets/human/cage/fantom/CNhs13550/CNhs13551/coverage.w5	384	1	sum	CAGE:Mallassez-derived cells, donor3	CAGE	CAGE/Mallassez-derived cells, donor3	CNhs13550	CNhs13551	TRUE	pseudo-rep2
942	0	CNhs13552	/home/drk/tillage/datasets/human/cage/fantom/CNhs13552/CNhs13552/coverage.w5	384	1	sum	CAGE:CD34 cells differentiated to erythrocyte lineage, biol_ rep1	CAGE	CAGE/CD34 cells differentiated to erythrocyte lineage, biol_ rep1	CNhs13552	CNhs13552	TRUE	pseudo-rep1
943	0	CNhs13553	/home/drk/tillage/datasets/human/cage/fantom/CNhs13552/CNhs13553/coverage.w5	384	1	sum	CAGE:CD34 cells differentiated to erythrocyte lineage, biol_ rep2	CAGE	CAGE/CD34 cells differentiated to erythrocyte lineage, biol_ rep2	CNhs13552	CNhs13553	TRUE	pseudo-rep2
944	0	CNhs13793	/home/drk/tillage/datasets/human/cage/fantom/CNhs13793/CNhs13793/coverage.w5	384	1	sum	CAGE:amygdala - adult, donor10196	CAGE	CAGE/amygdala - adult, donor10196	CNhs13793	CNhs13793	FALSE
945	0	CNhs13794	/home/drk/tillage/datasets/human/cage/fantom/CNhs13794/CNhs13794/coverage.w5	384	1	sum	CAGE:thalamus - adult, donor10196	CAGE	CAGE/thalamus - adult, donor10196	CNhs13794	CNhs13794	FALSE
946	0	CNhs13795	/home/drk/tillage/datasets/human/cage/fantom/CNhs13795/CNhs13795/coverage.w5	384	1	sum	CAGE:hippocampus - adult, donor10196	CAGE	CAGE/hippocampus - adult, donor10196	CNhs13795	CNhs13795	FALSE
947	0	CNhs13796	/home/drk/tillage/datasets/human/cage/fantom/CNhs13796/CNhs13796/coverage.w5	384	1	sum	CAGE:medial frontal gyrus - adult, donor10196	CAGE	CAGE/medial frontal gyrus - adult, donor10196	CNhs13796	CNhs13796	FALSE
948	0	CNhs13797	/home/drk/tillage/datasets/human/cage/fantom/CNhs13797/CNhs13797/coverage.w5	384	1	sum	CAGE:parietal lobe - adult, donor10196	CAGE	CAGE/parietal lobe - adult, donor10196	CNhs13797	CNhs13797	FALSE
949	0	CNhs13798	/home/drk/tillage/datasets/human/cage/fantom/CNhs13798/CNhs13798/coverage.w5	384	1	sum	CAGE:occipital cortex - adult, donor10196	CAGE	CAGE/occipital cortex - adult, donor10196	CNhs13798	CNhs13798	FALSE
950	0	CNhs13799	/home/drk/tillage/datasets/human/cage/fantom/CNhs13799/CNhs13799/coverage.w5	384	1	sum	CAGE:cerebellum - adult, donor10196	CAGE	CAGE/cerebellum - adult, donor10196	CNhs13799	CNhs13799	FALSE
951	0	CNhs13800	/home/drk/tillage/datasets/human/cage/fantom/CNhs13800/CNhs13800/coverage.w5	384	1	sum	CAGE:medulla oblongata - adult, donor10196	CAGE	CAGE/medulla oblongata - adult, donor10196	CNhs13800	CNhs13800	FALSE
952	0	CNhs13801	/home/drk/tillage/datasets/human/cage/fantom/CNhs13801/CNhs13801/coverage.w5	384	1	sum	CAGE:globus pallidus - adult, donor10196	CAGE	CAGE/globus pallidus - adult, donor10196	CNhs13801	CNhs13801	FALSE
953	0	CNhs13802	/home/drk/tillage/datasets/human/cage/fantom/CNhs13802/CNhs13802/coverage.w5	384	1	sum	CAGE:caudate nucleus - adult, donor10196	CAGE	CAGE/caudate nucleus - adult, donor10196	CNhs13802	CNhs13802	FALSE
954	0	CNhs13803	/home/drk/tillage/datasets/human/cage/fantom/CNhs13803/CNhs13803/coverage.w5	384	1	sum	CAGE:substantia nigra - adult, donor10196	CAGE	CAGE/substantia nigra - adult, donor10196	CNhs13803	CNhs13803	FALSE
955	0	CNhs13804	/home/drk/tillage/datasets/human/cage/fantom/CNhs13804/CNhs13804/coverage.w5	384	1	sum	CAGE:pineal gland - adult, donor10196	CAGE	CAGE/pineal gland - adult, donor10196	CNhs13804	CNhs13804	FALSE
956	0	CNhs13805	/home/drk/tillage/datasets/human/cage/fantom/CNhs13805/CNhs13805/coverage.w5	384	1	sum	CAGE:pituitary gland - adult, donor10196	CAGE	CAGE/pituitary gland - adult, donor10196	CNhs13805	CNhs13805	FALSE
957	0	CNhs13807	/home/drk/tillage/datasets/human/cage/fantom/CNhs13807/CNhs13807/coverage.w5	384	1	sum	CAGE:spinal cord - adult, donor10196	CAGE	CAGE/spinal cord - adult, donor10196	CNhs13807	CNhs13807	FALSE
958	0	CNhs13808	/home/drk/tillage/datasets/human/cage/fantom/CNhs13808/CNhs13808/coverage.w5	384	1	sum	CAGE:locus coeruleus - adult, donor10196	CAGE	CAGE/locus coeruleus - adult, donor10196	CNhs13808	CNhs13808	FALSE
959	0	CNhs13809	/home/drk/tillage/datasets/human/cage/fantom/CNhs13809/CNhs13809/coverage.w5	384	1	sum	CAGE:medial temporal gyrus - adult, donor10196	CAGE	CAGE/medial temporal gyrus - adult, donor10196	CNhs13809	CNhs13809	FALSE
960	0	CNhs13816	/home/drk/tillage/datasets/human/cage/fantom/CNhs13816/CNhs13816/coverage.w5	384	1	sum	CAGE:Olfactory epithelial cells, donor1	CAGE	CAGE/Olfactory epithelial cells, donor1	CNhs13816	CNhs13816	TRUE	pseudo-rep1
961	0	CNhs13817	/home/drk/tillage/datasets/human/cage/fantom/CNhs13816/CNhs13817/coverage.w5	384	1	sum	CAGE:Olfactory epithelial cells, donor2	CAGE	CAGE/Olfactory epithelial cells, donor2	CNhs13816	CNhs13817	TRUE	pseudo-rep1
962	0	CNhs13818	/home/drk/tillage/datasets/human/cage/fantom/CNhs13816/CNhs13818/coverage.w5	384	1	sum	CAGE:Olfactory epithelial cells, donor3	CAGE	CAGE/Olfactory epithelial cells, donor3	CNhs13816	CNhs13818	TRUE	pseudo-rep2
963	0	CNhs13819	/home/drk/tillage/datasets/human/cage/fantom/CNhs13816/CNhs13819/coverage.w5	384	1	sum	CAGE:Olfactory epithelial cells, donor4	CAGE	CAGE/Olfactory epithelial cells, donor4	CNhs13816	CNhs13819	TRUE	pseudo-rep2
964	0	CNhs13914	/home/drk/tillage/datasets/human/cage/fantom/CNhs13914/CNhs13914/coverage.w5	384	1	sum	CAGE:gamma delta positive T cells, donor1	CAGE	CAGE/gamma delta positive T cells, donor1	CNhs13914	CNhs13914	TRUE	pseudo-rep1
965	0	CNhs13915	/home/drk/tillage/datasets/human/cage/fantom/CNhs13914/CNhs13915/coverage.w5	384	1	sum	CAGE:gamma delta positive T cells, donor2	CAGE	CAGE/gamma delta positive T cells, donor2	CNhs13914	CNhs13915	TRUE	pseudo-rep2
966	0	CNhs13924	/home/drk/tillage/datasets/human/cage/fantom/CNhs13924/CNhs13924/coverage.w5	384	1	sum	CAGE:Mast cell, expanded, donor5	CAGE	CAGE/Mast cell, expanded, donor5	CNhs13924	CNhs13924	TRUE	pseudo-rep1
967	0	CNhs13926	/home/drk/tillage/datasets/human/cage/fantom/CNhs13924/CNhs13926/coverage.w5	384	1	sum	CAGE:Mast cell, expanded, donor8	CAGE	CAGE/Mast cell, expanded, donor8	CNhs13924	CNhs13926	TRUE	pseudo-rep2
968	0	CNhs13925	/home/drk/tillage/datasets/human/cage/fantom/CNhs13925/CNhs13925/coverage.w5	384	1	sum	CAGE:Mast cell, expanded and stimulated, donor5	CAGE	CAGE/Mast cell, expanded and stimulated, donor5	CNhs13925	CNhs13925	TRUE	pseudo-rep1
969	0	CNhs13927	/home/drk/tillage/datasets/human/cage/fantom/CNhs13925/CNhs13927/coverage.w5	384	1	sum	CAGE:Mast cell, expanded and stimulated, donor8	CAGE	CAGE/Mast cell, expanded and stimulated, donor8	CNhs13925	CNhs13927	TRUE	pseudo-rep2
970	0	CNhs13972	/home/drk/tillage/datasets/human/cage/fantom/CNhs13972/CNhs13972/coverage.w5	384	1	sum	CAGE:adipose, donor1	CAGE	CAGE/adipose, donor1	CNhs13972	CNhs13972	TRUE	pseudo-rep1
971	0	CNhs13973	/home/drk/tillage/datasets/human/cage/fantom/CNhs13972/CNhs13973/coverage.w5	384	1	sum	CAGE:adipose, donor2	CAGE	CAGE/adipose, donor2	CNhs13972	CNhs13973	TRUE	pseudo-rep1
972	0	CNhs13974	/home/drk/tillage/datasets/human/cage/fantom/CNhs13972/CNhs13974/coverage.w5	384	1	sum	CAGE:adipose, donor3	CAGE	CAGE/adipose, donor3	CNhs13972	CNhs13974	TRUE	pseudo-rep2
973	0	CNhs13975	/home/drk/tillage/datasets/human/cage/fantom/CNhs13972/CNhs13975/coverage.w5	384	1	sum	CAGE:adipose, donor4	CAGE	CAGE/adipose, donor4	CNhs13972	CNhs13975	TRUE	pseudo-rep2
974	0	CNhs14069	/home/drk/tillage/datasets/human/cage/fantom/CNhs14069/CNhs14069/coverage.w5	384	1	sum	CAGE:medial frontal gyrus, newborn, donor10223	CAGE	CAGE/medial frontal gyrus, newborn, donor10223	CNhs14069	CNhs14069	FALSE
975	0	CNhs14070	/home/drk/tillage/datasets/human/cage/fantom/CNhs14070/CNhs14070/coverage.w5	384	1	sum	CAGE:medial temporal gyrus, newborn, donor10223	CAGE	CAGE/medial temporal gyrus, newborn, donor10223	CNhs14070	CNhs14070	FALSE
976	0	CNhs14071	/home/drk/tillage/datasets/human/cage/fantom/CNhs14071/CNhs14071/coverage.w5	384	1	sum	CAGE:caudate nucleus, newborn, donor10223	CAGE	CAGE/caudate nucleus, newborn, donor10223	CNhs14071	CNhs14071	FALSE
977	0	CNhs14073	/home/drk/tillage/datasets/human/cage/fantom/CNhs14073/CNhs14073/coverage.w5	384	1	sum	CAGE:occipital cortex, newborn, donor10223	CAGE	CAGE/occipital cortex, newborn, donor10223	CNhs14073	CNhs14073	FALSE
978	0	CNhs14074	/home/drk/tillage/datasets/human/cage/fantom/CNhs14074/CNhs14074/coverage.w5	384	1	sum	CAGE:parietal lobe, newborn, donor10223	CAGE	CAGE/parietal lobe, newborn, donor10223	CNhs14074	CNhs14074	FALSE
979	0	CNhs14075	/home/drk/tillage/datasets/human/cage/fantom/CNhs14075/CNhs14075/coverage.w5	384	1	sum	CAGE:cerebellum, newborn, donor10223	CAGE	CAGE/cerebellum, newborn, donor10223	CNhs14075	CNhs14075	FALSE
980	0	CNhs14076	/home/drk/tillage/datasets/human/cage/fantom/CNhs14076/CNhs14076/coverage.w5	384	1	sum	CAGE:substantia nigra, newborn, donor10223	CAGE	CAGE/substantia nigra, newborn, donor10223	CNhs14076	CNhs14076	FALSE
981	0	CNhs14077	/home/drk/tillage/datasets/human/cage/fantom/CNhs14077/CNhs14077/coverage.w5	384	1	sum	CAGE:spinal cord, newborn, donor10223	CAGE	CAGE/spinal cord, newborn, donor10223	CNhs14077	CNhs14077	FALSE
982	0	CNhs14078	/home/drk/tillage/datasets/human/cage/fantom/CNhs14078/CNhs14078/coverage.w5	384	1	sum	CAGE:amygdala, newborn, donor10223	CAGE	CAGE/amygdala, newborn, donor10223	CNhs14078	CNhs14078	FALSE
983	0	CNhs14079	/home/drk/tillage/datasets/human/cage/fantom/CNhs14079/CNhs14079/coverage.w5	384	1	sum	CAGE:medulla oblongata, newborn, donor10223	CAGE	CAGE/medulla oblongata, newborn, donor10223	CNhs14079	CNhs14079	FALSE
984	0	CNhs14080	/home/drk/tillage/datasets/human/cage/fantom/CNhs14080/CNhs14080/coverage.w5	384	1	sum	CAGE:locus coeruleus, newborn, donor10223	CAGE	CAGE/locus coeruleus, newborn, donor10223	CNhs14080	CNhs14080	FALSE
985	0	CNhs14081	/home/drk/tillage/datasets/human/cage/fantom/CNhs14081/CNhs14081/coverage.w5	384	1	sum	CAGE:hippocampus, newborn, donor10223	CAGE	CAGE/hippocampus, newborn, donor10223	CNhs14081	CNhs14081	FALSE
986	0	CNhs14082	/home/drk/tillage/datasets/human/cage/fantom/CNhs14082/CNhs14082/coverage.w5	384	1	sum	CAGE:globus pallidus, newborn, donor10223	CAGE	CAGE/globus pallidus, newborn, donor10223	CNhs14082	CNhs14082	FALSE
987	0	CNhs14083	/home/drk/tillage/datasets/human/cage/fantom/CNhs14083/CNhs14083/coverage.w5	384	1	sum	CAGE:putamen, newborn, donor10223	CAGE	CAGE/putamen, newborn, donor10223	CNhs14083	CNhs14083	FALSE
988	0	CNhs14084	/home/drk/tillage/datasets/human/cage/fantom/CNhs14084/CNhs14084/coverage.w5	384	1	sum	CAGE:thalamus, newborn, donor10223	CAGE	CAGE/thalamus, newborn, donor10223	CNhs14084	CNhs14084	FALSE
989	0	CNhs14128	/home/drk/tillage/datasets/human/cage/fantom/CNhs14128/CNhs14128/coverage.w5	384	1	sum	CAGE:Fibroblast - Gingival, donor6 (aggressive periodontitis)	CAGE	CAGE/Fibroblast - Gingival, donor6 (aggressive periodontitis)	CNhs14128	CNhs14128	TRUE	pseudo-rep1
990	0	CNhs14130	/home/drk/tillage/datasets/human/cage/fantom/CNhs14128/CNhs14130/coverage.w5	384	1	sum	CAGE:Fibroblast - Gingival, donor7 (aggressive periodontitis)	CAGE	CAGE/Fibroblast - Gingival, donor7 (aggressive periodontitis)	CNhs14128	CNhs14130	TRUE	pseudo-rep2
991	0	CNhs14129	/home/drk/tillage/datasets/human/cage/fantom/CNhs14129/CNhs14129/coverage.w5	384	1	sum	CAGE:Fibroblast - Gingival, donor6 (control)	CAGE	CAGE/Fibroblast - Gingival, donor6 (control)	CNhs14129	CNhs14129	TRUE	pseudo-rep1
992	0	CNhs14131	/home/drk/tillage/datasets/human/cage/fantom/CNhs14129/CNhs14131/coverage.w5	384	1	sum	CAGE:Fibroblast - Gingival, donor7 (control)	CAGE	CAGE/Fibroblast - Gingival, donor7 (control)	CNhs14129	CNhs14131	TRUE	pseudo-rep1
993	0	CNhs14133	/home/drk/tillage/datasets/human/cage/fantom/CNhs14129/CNhs14133/coverage.w5	384	1	sum	CAGE:Fibroblast - Gingival, donor8 (control)	CAGE	CAGE/Fibroblast - Gingival, donor8 (control)	CNhs14129	CNhs14133	TRUE	pseudo-rep2
994	0	CNhs14134	/home/drk/tillage/datasets/human/cage/fantom/CNhs14129/CNhs14134/coverage.w5	384	1	sum	CAGE:Fibroblast - Gingival, donor9 (control)	CAGE	CAGE/Fibroblast - Gingival, donor9 (control)	CNhs14129	CNhs14134	TRUE	pseudo-rep2
995	0	CNhs14132	/home/drk/tillage/datasets/human/cage/fantom/CNhs14132/CNhs14132/coverage.w5	384	1	sum	CAGE:Fibroblast - Gingival, donor8 (chronic periodontitis)	CAGE	CAGE/Fibroblast - Gingival, donor8 (chronic periodontitis)	CNhs14132	CNhs14132	FALSE
996	0	CNhs14135	/home/drk/tillage/datasets/human/cage/fantom/CNhs14135/CNhs14135/coverage.w5	384	1	sum	CAGE:Fibroblast - Gingival, donor10 (periodontitis)	CAGE	CAGE/Fibroblast - Gingival, donor10 (periodontitis)	CNhs14135	CNhs14135	FALSE
997	0	CNhs14138	/home/drk/tillage/datasets/human/cage/fantom/CNhs14138/CNhs14138/coverage.w5	384	1	sum	CAGE:bronchioalveolar carcinoma cell line:NCI-H650	CAGE	CAGE/bronchioalveolar carcinoma cell line:NCI-H650	CNhs14138	CNhs14138	FALSE
998	0	CNhs14139	/home/drk/tillage/datasets/human/cage/fantom/CNhs14139/CNhs14139/coverage.w5	384	1	sum	CAGE:thymic carcinoma cell line:Ty-82	CAGE	CAGE/thymic carcinoma cell line:Ty-82	CNhs14139	CNhs14139	FALSE
999	0	CNhs14140	/home/drk/tillage/datasets/human/cage/fantom/CNhs14140/CNhs14140/coverage.w5	384	1	sum	CAGE:thyroid carcinoma cell line:KHM-5M	CAGE	CAGE/thyroid carcinoma cell line:KHM-5M	CNhs14140	CNhs14140	FALSE
1000	0	CNhs14183	/home/drk/tillage/datasets/human/cage/fantom/CNhs14183/CNhs14183/coverage.w5	384	1	sum	CAGE:Smooth muscle cells - airway, asthmatic, donor1	CAGE	CAGE/Smooth muscle cells - airway, asthmatic, donor1	CNhs14183	CNhs14183	TRUE	pseudo-rep1
1001	0	CNhs14184	/home/drk/tillage/datasets/human/cage/fantom/CNhs14183/CNhs14184/coverage.w5	384	1	sum	CAGE:Smooth muscle cells - airway, asthmatic, donor2	CAGE	CAGE/Smooth muscle cells - airway, asthmatic, donor2	CNhs14183	CNhs14184	TRUE	pseudo-rep1
1002	0	CNhs14186	/home/drk/tillage/datasets/human/cage/fantom/CNhs14183/CNhs14186/coverage.w5	384	1	sum	CAGE:Smooth muscle cells - airway, asthmatic, donor3	CAGE	CAGE/Smooth muscle cells - airway, asthmatic, donor3	CNhs14183	CNhs14186	TRUE	pseudo-rep1
1003	0	CNhs14187	/home/drk/tillage/datasets/human/cage/fantom/CNhs14183/CNhs14187/coverage.w5	384	1	sum	CAGE:Smooth muscle cells - airway, asthmatic, donor4	CAGE	CAGE/Smooth muscle cells - airway, asthmatic, donor4	CNhs14183	CNhs14187	TRUE	pseudo-rep2
1004	0	CNhs14188	/home/drk/tillage/datasets/human/cage/fantom/CNhs14183/CNhs14188/coverage.w5	384	1	sum	CAGE:Smooth muscle cells - airway, asthmatic, donor5	CAGE	CAGE/Smooth muscle cells - airway, asthmatic, donor5	CNhs14183	CNhs14188	TRUE	pseudo-rep2
1005	0	CNhs14189	/home/drk/tillage/datasets/human/cage/fantom/CNhs14183/CNhs14189/coverage.w5	384	1	sum	CAGE:Smooth muscle cells - airway, asthmatic, donor6	CAGE	CAGE/Smooth muscle cells - airway, asthmatic, donor6	CNhs14183	CNhs14189	TRUE	pseudo-rep2
1006	0	CNhs14190	/home/drk/tillage/datasets/human/cage/fantom/CNhs14190/CNhs14190/coverage.w5	384	1	sum	CAGE:Smooth muscle cells - airway, control, donor1	CAGE	CAGE/Smooth muscle cells - airway, control, donor1	CNhs14190	CNhs14190	TRUE	pseudo-rep1
1007	0	CNhs14191	/home/drk/tillage/datasets/human/cage/fantom/CNhs14190/CNhs14191/coverage.w5	384	1	sum	CAGE:Smooth muscle cells - airway, control, donor2	CAGE	CAGE/Smooth muscle cells - airway, control, donor2	CNhs14190	CNhs14191	TRUE	pseudo-rep1
1008	0	CNhs14192	/home/drk/tillage/datasets/human/cage/fantom/CNhs14190/CNhs14192/coverage.w5	384	1	sum	CAGE:Smooth muscle cells - airway, control, donor3	CAGE	CAGE/Smooth muscle cells - airway, control, donor3	CNhs14190	CNhs14192	TRUE	pseudo-rep2
1009	0	CNhs14193	/home/drk/tillage/datasets/human/cage/fantom/CNhs14190/CNhs14193/coverage.w5	384	1	sum	CAGE:Smooth muscle cells - airway, control, donor4	CAGE	CAGE/Smooth muscle cells - airway, control, donor4	CNhs14190	CNhs14193	TRUE	pseudo-rep2
1010	0	CNhs14223	/home/drk/tillage/datasets/human/cage/fantom/CNhs14223/CNhs14223/coverage.w5	384	1	sum	CAGE:thalamus, adult, donor10258, tech_rep1	CAGE	CAGE/thalamus, adult, donor10258, tech_rep1	CNhs14223	CNhs14223	TRUE	pseudo-rep1
1011	0	CNhs14551	/home/drk/tillage/datasets/human/cage/fantom/CNhs14223/CNhs14551/coverage.w5	384	1	sum	CAGE:thalamus, adult, donor10258, tech_rep2	CAGE	CAGE/thalamus, adult, donor10258, tech_rep2	CNhs14223	CNhs14551	TRUE	pseudo-rep2
1012	0	CNhs14225	/home/drk/tillage/datasets/human/cage/fantom/CNhs14225/CNhs14225/coverage.w5	384	1	sum	CAGE:putamen, adult, donor10258, tech_rep1	CAGE	CAGE/putamen, adult, donor10258, tech_rep1	CNhs14225	CNhs14225	TRUE	pseudo-rep1
1013	0	CNhs14618	/home/drk/tillage/datasets/human/cage/fantom/CNhs14225/CNhs14618/coverage.w5	384	1	sum	CAGE:putamen, adult, donor10258, tech_rep2	CAGE	CAGE/putamen, adult, donor10258, tech_rep2	CNhs14225	CNhs14618	TRUE	pseudo-rep2
1014	0	CNhs14226	/home/drk/tillage/datasets/human/cage/fantom/CNhs14226/CNhs14226/coverage.w5	384	1	sum	CAGE:parietal cortex, adult, donor10258	CAGE	CAGE/parietal cortex, adult, donor10258	CNhs14226	CNhs14226	FALSE
1015	0	CNhs14229	/home/drk/tillage/datasets/human/cage/fantom/CNhs14229/CNhs14229/coverage.w5	384	1	sum	CAGE:medial temporal gyrus, adult, donor10258, tech_rep1	CAGE	CAGE/medial temporal gyrus, adult, donor10258, tech_rep1	CNhs14229	CNhs14229	TRUE	pseudo-rep1
1016	0	CNhs14552	/home/drk/tillage/datasets/human/cage/fantom/CNhs14229/CNhs14552/coverage.w5	384	1	sum	CAGE:medial temporal gyrus, adult, donor10258, tech_rep2	CAGE	CAGE/medial temporal gyrus, adult, donor10258, tech_rep2	CNhs14229	CNhs14552	TRUE	pseudo-rep2
1017	0	CNhs14238	/home/drk/tillage/datasets/human/cage/fantom/CNhs14238/CNhs14238/coverage.w5	384	1	sum	CAGE:squamous cell lung carcinoma cell line:LC-1F	CAGE	CAGE/squamous cell lung carcinoma cell line:LC-1F	CNhs14238	CNhs14238	FALSE
1018	0	CNhs14239	/home/drk/tillage/datasets/human/cage/fantom/CNhs14239/CNhs14239/coverage.w5	384	1	sum	CAGE:epithelioid sarcoma cell line:HS-ES-2R	CAGE	CAGE/epithelioid sarcoma cell line:HS-ES-2R	CNhs14239	CNhs14239	FALSE
1019	0	CNhs14240	/home/drk/tillage/datasets/human/cage/fantom/CNhs14240/CNhs14240/coverage.w5	384	1	sum	CAGE:squamous cell lung carcinoma cell line:RERF-LC-AI	CAGE	CAGE/squamous cell lung carcinoma cell line:RERF-LC-AI	CNhs14240	CNhs14240	FALSE
1020	0	CNhs14241	/home/drk/tillage/datasets/human/cage/fantom/CNhs14241/CNhs14241/coverage.w5	384	1	sum	CAGE:gastric cancer cell line:GSS	CAGE	CAGE/gastric cancer cell line:GSS	CNhs14241	CNhs14241	FALSE
1021	0	CNhs14244	/home/drk/tillage/datasets/human/cage/fantom/CNhs14244/CNhs14244/coverage.w5	384	1	sum	CAGE:carcinoid cell line:NCI-H727	CAGE	CAGE/carcinoid cell line:NCI-H727	CNhs14244	CNhs14244	FALSE
1022	0	CNhs14245	/home/drk/tillage/datasets/human/cage/fantom/CNhs14245/CNhs14245/coverage.w5	384	1	sum	CAGE:lung adenocarcinoma, papillary cell line:NCI-H441	CAGE	CAGE/lung adenocarcinoma, papillary cell line:NCI-H441	CNhs14245	CNhs14245	FALSE

## Sheet: Supplementary Table 2
index	genome	identifier	file	clip	scale	sum_stat	description	assay_type	target	assay_subtype	DNASE: cell-type agnostic	CAGE: cell-type agnostic	CAGE: IRF6	CAGE: TERT-GBM	CAGE: ZFAND3	CAGE: HNF4A,MSMB,TERT-HEK293T,MYCrs6983267	CAGE: GP1BB,HBB,HBG1,PKLR	CAGE: F9,LDLR,SORT1	DNASE: IRF4	DNASE: IRF6	DNASE: ZFAND3	DNASE: HNF4A,MSMB,TERT-HEK293T,MYCrs6983267	DNASE: GP1BB,HBB,HBG1,PKLR	DNASE: F9,LDLR,SORT1
0	0	ENCFF833POA	/home/drk/tillage/datasets/human/dnase/encode/ENCSR000EIJ/summary/coverage.w5	32	2	mean	DNASE:cerebellum male adult (27 years) and male adult (35 years)	DNASE	DNase/cerebellum male adult (27 years) and male adult (35 years)	DNase	TRUE	FALSE	FALSE	FALSE	FALSE	FALSE	FALSE	FALSE	FALSE	FALSE	FALSE	FALSE	FALSE	FALSE
1	0	ENCFF110QGM	/home/drk/tillage/datasets/human/dnase/encode/ENCSR000EIK/summary/coverage.w5	32	2	mean	DNASE:frontal cortex male adult (27 years) and male adult (35 years)	DNASE	DNase/frontal cortex male adult (27 years) and male adult (35 years)	DNase	TRUE	FALSE	FALSE	FALSE	FALSE	FALSE	FALSE	FALSE	FALSE	FALSE	FALSE	FALSE	FALSE	FALSE
2	0	ENCFF880MKD	/home/drk/tillage/datasets/human/dnase/encode/ENCSR000EIL/summary/coverage.w5	32	2	mean	DNASE:chorion	DNASE	DNase/chorion	DNase	TRUE	FALSE	FALSE	FALSE	FALSE	FALSE	FALSE	FALSE	FALSE	FALSE	FALSE	FALSE	FALSE	FALSE
3	0	ENCFF463ZLQ	/home/drk/tillage/datasets/human/dnase/encode/ENCSR000EIP/summary/coverage.w5	32	2	mean	DNASE:Ishikawa treated with 0.02% dimethyl sulfoxide for 1 hour	DNASE	DNase/Ishikawa treated with 0.02% dimethyl sulfoxide for 1 hour	DNase	TRUE	FALSE	FALSE	FALSE	FALSE	FALSE	FALSE	FALSE	FALSE	FALSE	FALSE	FALSE	FALSE	FALSE
4	0	ENCFF890OGQ	/home/drk/tillage/datasets/human/dnase/encode/ENCSR000EIS/summary/coverage.w5	32	2	mean	DNASE:GM03348	DNASE	DNase/GM03348	DNase	TRUE	FALSE	FALSE	FALSE	FALSE	FALSE	FALSE	FALSE	FALSE	FALSE	FALSE	FALSE	FALSE	FALSE
5	0	ENCFF996AEF	/home/drk/tillage/datasets/human/dnase/encode/ENCSR000EIT/summary/coverage.w5	32	2	mean	DNASE:GM03348 genetically modified using transduction treated with 3 ug/mL doxycycline for 10 days	DNASE	DNase/GM03348 genetically modified using transduction treated with 3 ug;mL doxycycline for 10 days	DNase	TRUE	FALSE	FALSE	FALSE	FALSE	FALSE	FALSE	FALSE	FALSE	FALSE	FALSE	FALSE	FALSE	FALSE
6	0	ENCFF660YSU	/home/drk/tillage/datasets/human/dnase/encode/ENCSR000EIV/summary/coverage.w5	32	2	mean	DNASE:AG08395	DNASE	DNase/AG08395	DNase	TRUE	FALSE	FALSE	FALSE	FALSE	FALSE	FALSE	FALSE	FALSE	FALSE	FALSE	FALSE	FALSE	FALSE
7	0	ENCFF787MSC	/home/drk/tillage/datasets/human/dnase/encode/ENCSR000EIW/summary/coverage.w5	32	2	mean	DNASE:AG08396	DNASE	DNase/AG08396	DNase	TRUE	FALSE	FALSE	FALSE	FALSE	FALSE	FALSE	FALSE	FALSE	FALSE	FALSE	FALSE	FALSE	FALSE
8	0	ENCFF568LMQ	/home/drk/tillage/datasets/human/dnase/encode/ENCSR000EIX/summary/coverage.w5	32	2	mean	DNASE:AG20443	DNASE	DNase/AG20443	DNase	TRUE	FALSE	FALSE	FALSE	FALSE	FALSE	FALSE	FALSE	FALSE	FALSE	FALSE	FALSE	FALSE	FALSE
9	0	ENCFF685MZL	/home/drk/tillage/datasets/human/dnase/encode/ENCSR000EIY/summary/coverage.w5	32	2	mean	DNASE:frontal cortex female adult (67 years) and female adult (80 years)	DNASE	DNase/frontal cortex female adult (67 years) and female adult (80 years)	DNase	TRUE	FALSE	FALSE	FALSE	FALSE	FALSE	FALSE	FALSE	FALSE	FALSE	FALSE	FALSE	FALSE	FALSE
10	0	ENCFF452DLO	/home/drk/tillage/datasets/human/dnase/encode/ENCSR000EJA/summary/coverage.w5	32	2	mean	DNASE:H54	DNASE	DNase/H54	DNase	TRUE	FALSE	FALSE	FALSE	FALSE	FALSE	FALSE	FALSE	FALSE	FALSE	FALSE	FALSE	FALSE	FALSE
11	0	ENCFF149TAY	/home/drk/tillage/datasets/human/dnase/encode/ENCSR000EJB/summary/coverage.w5	32	2	mean	DNASE:GM10248	DNASE	DNase/GM10248	DNase	TRUE	FALSE	FALSE	FALSE	FALSE	FALSE	FALSE	FALSE	FALSE	FALSE	FALSE	FALSE	FALSE	FALSE
12	0	ENCFF093VXI	/home/drk/tillage/datasets/human/dnase/encode/ENCSR000EJD/summary/coverage.w5	32	2	mean	DNASE:GM12878	DNASE	DNase/GM12878	DNase	TRUE	FALSE	FALSE	FALSE	FALSE	FALSE	FALSE	FALSE	FALSE	FALSE	FALSE	FALSE	FALSE	FALSE
13	0	ENCFF713YTW	/home/drk/tillage/datasets/human/dnase/encode/ENCSR000EJE/summary/coverage.w5	32	2	mean	DNASE:GM12891	DNASE	DNase/GM12891	DNase	TRUE	FALSE	FALSE	FALSE	FALSE	FALSE	FALSE	FALSE	FALSE	FALSE	FALSE	FALSE	FALSE	FALSE
14	0	ENCFF536IEC	/home/drk/tillage/datasets/human/dnase/encode/ENCSR000EJF/summary/coverage.w5	32	2	mean	DNASE:GM12892	DNASE	DNase/GM12892	DNase	TRUE	FALSE	FALSE	FALSE	FALSE	FALSE	FALSE	FALSE	FALSE	FALSE	FALSE	FALSE	FALSE	FALSE
15	0	ENCFF714ZSE	/home/drk/tillage/datasets/human/dnase/encode/ENCSR000EJI/summary/coverage.w5	32	2	mean	DNASE:GM18507	DNASE	DNase/GM18507	DNase	TRUE	FALSE	FALSE	FALSE	FALSE	FALSE	FALSE	FALSE	FALSE	FALSE	FALSE	FALSE	FALSE	FALSE
16	0	ENCFF385ITM	/home/drk/tillage/datasets/human/dnase/encode/ENCSR000EJJ/summary/coverage.w5	32	2	mean	DNASE:GM19238	DNASE	DNase/GM19238	DNase	TRUE	FALSE	FALSE	FALSE	FALSE	FALSE	FALSE	FALSE	FALSE	FALSE	FALSE	FALSE	FALSE	FALSE
17	0	ENCFF919WIT	/home/drk/tillage/datasets/human/dnase/encode/ENCSR000EJK/summary/coverage.w5	32	2	mean	DNASE:GM19239	DNASE	DNase/GM19239	DNase	TRUE	FALSE	FALSE	FALSE	FALSE	FALSE	FALSE	FALSE	FALSE	FALSE	FALSE	FALSE	FALSE	FALSE
18	0	ENCFF814MPK	/home/drk/tillage/datasets/human/dnase/encode/ENCSR000EJL/summary/coverage.w5	32	2	mean	DNASE:GM19240	DNASE	DNase/GM19240	DNase	TRUE	FALSE	FALSE	FALSE	FALSE	FALSE	FALSE	FALSE	FALSE	FALSE	FALSE	FALSE	FALSE	FALSE
19	0	ENCFF153XQL	/home/drk/tillage/datasets/human/dnase/encode/ENCSR000EJN/summary/coverage.w5	32	2	mean	DNASE:H1-hESC	DNASE	DNase/H1-hESC	DNase	TRUE	FALSE	FALSE	FALSE	FALSE	FALSE	FALSE	FALSE	FALSE	FALSE	FALSE	FALSE	FALSE	FALSE
20	0	ENCFF753SCX	/home/drk/tillage/datasets/human/dnase/encode/ENCSR000EJO/summary/coverage.w5	32	2	mean	DNASE:H7-hESC	DNASE	DNase/H7-hESC	DNase	TRUE	FALSE	FALSE	FALSE	FALSE	FALSE	FALSE	FALSE	FALSE	FALSE	FALSE	FALSE	FALSE	FALSE
21	0	ENCFF663TLI	/home/drk/tillage/datasets/human/dnase/encode/ENCSR000EJP/summary/coverage.w5	32	2	mean	DNASE:H9	DNASE	DNase/H9	DNase	TRUE	FALSE	FALSE	FALSE	FALSE	FALSE	FALSE	FALSE	FALSE	FALSE	FALSE	FALSE	FALSE	FALSE
22	0	ENCFF082SFS	/home/drk/tillage/datasets/human/dnase/encode/ENCSR000EJQ/summary/coverage.w5	32	2	mean	DNASE:heart male adult (27 years) and male adult (35 years)	DNASE	DNase/heart male adult (27 years) and male adult (35 years)	DNase	TRUE	FALSE	FALSE	FALSE	FALSE	FALSE	FALSE	FALSE	FALSE	FALSE	FALSE	FALSE	FALSE	FALSE
23	0	ENCFF148BGE	/home/drk/tillage/datasets/human/dnase/encode/ENCSR000EJR/summary/coverage.w5	32	2	mean	DNASE:HEK293T	DNASE	DNase/HEK293T	DNase	TRUE	FALSE	FALSE	FALSE	FALSE	FALSE	FALSE	FALSE	FALSE	FALSE	FALSE	TRUE	FALSE	FALSE
24	0	ENCFF422TAV	/home/drk/tillage/datasets/human/dnase/encode/ENCSR000EJS/summary/coverage.w5	32	2	mean	DNASE:HeLa-S3 treated with interferon alpha for 4 hours	DNASE	DNase/HeLa-S3 treated with interferon alpha for 4 hours	DNase	TRUE	FALSE	FALSE	FALSE	FALSE	FALSE	FALSE	FALSE	FALSE	FALSE	FALSE	FALSE	FALSE	FALSE
25	0	ENCFF050BDU	/home/drk/tillage/datasets/human/dnase/encode/ENCSR000EJT/summary/coverage.w5	32	2	mean	DNASE:HeLa-S3	DNASE	DNase/HeLa-S3	DNase	TRUE	FALSE	FALSE	FALSE	FALSE	FALSE	FALSE	FALSE	FALSE	FALSE	FALSE	FALSE	FALSE	FALSE
26	0	ENCFF818FXA	/home/drk/tillage/datasets/human/dnase/encode/ENCSR000EJU/summary/coverage.w5	32	2	mean	DNASE:hepatocyte	DNASE	DNase/hepatocyte	DNase	TRUE	FALSE	FALSE	FALSE	FALSE	FALSE	FALSE	FALSE	FALSE	FALSE	FALSE	FALSE	FALSE	FALSE
27	0	ENCFF136DBS	/home/drk/tillage/datasets/human/dnase/encode/ENCSR000EJV/summary/coverage.w5	32	2	mean	DNASE:HepG2	DNASE	DNase/HepG2	DNase	TRUE	FALSE	FALSE	FALSE	FALSE	FALSE	FALSE	FALSE	FALSE	FALSE	FALSE	FALSE	FALSE	TRUE
28	0	ENCFF284JHO	/home/drk/tillage/datasets/human/dnase/encode/ENCSR000EKC/summary/coverage.w5	32	2	mean	DNASE:HTR-8/SVneo	DNASE	DNase/HTR-8;SVneo	DNase	TRUE	FALSE	FALSE	FALSE	FALSE	FALSE	FALSE	FALSE	FALSE	FALSE	FALSE	FALSE	FALSE	FALSE
29	0	ENCFF305BCB	/home/drk/tillage/datasets/human/dnase/encode/ENCSR000EKF/summary/coverage.w5	32	2	mean	DNASE:endothelial cell of umbilical vein newborn	DNASE	DNase/endothelial cell of umbilical vein newborn	DNase	TRUE	FALSE	FALSE	FALSE	FALSE	FALSE	FALSE	FALSE	FALSE	FALSE	FALSE	FALSE	FALSE	FALSE
30	0	ENCFF015IAT	/home/drk/tillage/datasets/human/dnase/encode/ENCSR000EKI/summary/coverage.w5	32	2	mean	DNASE:CWRU1 male	DNASE	DNase/CWRU1 male	DNase	TRUE	FALSE	FALSE	FALSE	FALSE	FALSE	FALSE	FALSE	FALSE	FALSE	FALSE	FALSE	FALSE	FALSE
31	0	ENCFF565AEK	/home/drk/tillage/datasets/human/dnase/encode/ENCSR000EKJ/summary/coverage.w5	32	2	mean	DNASE:iPS-NIHi11 male adult (71 year) originated from AG20443	DNASE	DNase/iPS-NIHi11 male adult (71 year) originated from AG20443	DNase	TRUE	FALSE	FALSE	FALSE	FALSE	FALSE	FALSE	FALSE	FALSE	FALSE	FALSE	FALSE	FALSE	FALSE
32	0	ENCFF637TYS	/home/drk/tillage/datasets/human/dnase/encode/ENCSR000EKK/summary/coverage.w5	32	2	mean	DNASE:iPS-NIHi7 female adult (85 years) originated from AG08395	DNASE	DNase/iPS-NIHi7 female adult (85 years) originated from AG08395	DNase	TRUE	FALSE	FALSE	FALSE	FALSE	FALSE	FALSE	FALSE	FALSE	FALSE	FALSE	FALSE	FALSE	FALSE
33	0	ENCFF899YDP	/home/drk/tillage/datasets/human/dnase/encode/ENCSR000EKN/summary/coverage.w5	32	2	mean	DNASE:K562 treated with 1 uM vorinostat for 72 hours	DNASE	DNase/K562 treated with 1 uM vorinostat for 72 hours	DNase	TRUE	FALSE	FALSE	FALSE	FALSE	FALSE	FALSE	FALSE	FALSE	FALSE	FALSE	FALSE	TRUE	FALSE
34	0	ENCFF515UNC	/home/drk/tillage/datasets/human/dnase/encode/ENCSR000EKP/summary/coverage.w5	32	2	mean	DNASE:K562 G2 phase	DNASE	DNase/K562 G2 phase	DNase	TRUE	FALSE	FALSE	FALSE	FALSE	FALSE	FALSE	FALSE	FALSE	FALSE	FALSE	FALSE	TRUE	FALSE
35	0	ENCFF708UIS	/home/drk/tillage/datasets/human/dnase/encode/ENCSR000EKQ/summary/coverage.w5	32	2	mean	DNASE:K562 G1 phase	DNASE	DNase/K562 G1 phase	DNase	TRUE	FALSE	FALSE	FALSE	FALSE	FALSE	FALSE	FALSE	FALSE	FALSE	FALSE	FALSE	TRUE	FALSE
36	0	ENCFF809IIW	/home/drk/tillage/datasets/human/dnase/encode/ENCSR000EKT/summary/coverage.w5	32	2	mean	DNASE:LNCaP clone FGC	DNASE	DNase/LNCaP clone FGC	DNase	TRUE	FALSE	FALSE	FALSE	FALSE	FALSE	FALSE	FALSE	FALSE	FALSE	FALSE	FALSE	FALSE	FALSE
37	0	ENCFF009NEA	/home/drk/tillage/datasets/human/dnase/encode/ENCSR000EKU/summary/coverage.w5	32	2	mean	DNASE:LNCaP clone FGC treated with 1 nM 17B-hydroxy-17-methylestra-4,9,11-trien-3-one for 12 hours	DNASE	DNase/LNCaP clone FGC treated with 1 nM 17B-hydroxy-17-methylestra-4,9,11-trien-3-one for 12 hours	DNase	TRUE	FALSE	FALSE	FALSE	FALSE	FALSE	FALSE	FALSE	FALSE	FALSE	FALSE	FALSE	FALSE	FALSE
38	0	ENCFF382YNA	/home/drk/tillage/datasets/human/dnase/encode/ENCSR000EKZ/summary/coverage.w5	32	2	mean	DNASE:MCF-7 originated from MCF-7	DNASE	DNase/MCF-7 originated from MCF-7	DNase	TRUE	FALSE	FALSE	FALSE	FALSE	FALSE	FALSE	FALSE	FALSE	FALSE	FALSE	FALSE	FALSE	FALSE
39	0	ENCFF585BKY	/home/drk/tillage/datasets/human/dnase/encode/ENCSR000ELA/summary/coverage.w5	32	2	mean	DNASE:medulloblastoma	DNASE	DNase/medulloblastoma	DNase	TRUE	FALSE	FALSE	FALSE	FALSE	FALSE	FALSE	FALSE	FALSE	FALSE	FALSE	FALSE	FALSE	FALSE
40	0	ENCFF863UGY	/home/drk/tillage/datasets/human/dnase/encode/ENCSR000ELD/summary/coverage.w5	32	2	mean	DNASE:epidermal melanocyte	DNASE	DNase/epidermal melanocyte	DNase	TRUE	FALSE	FALSE	FALSE	FALSE	FALSE	FALSE	FALSE	FALSE	FALSE	FALSE	FALSE	FALSE	FALSE
41	0	ENCFF678LXL	/home/drk/tillage/datasets/human/dnase/encode/ENCSR000ELE/summary/coverage.w5	32	2	mean	DNASE:CD14-positive monocyte female	DNASE	DNase/CD14-positive monocyte female	DNase	TRUE	FALSE	FALSE	FALSE	FALSE	FALSE	FALSE	FALSE	FALSE	FALSE	FALSE	FALSE	FALSE	FALSE
42	0	ENCFF690MIA	/home/drk/tillage/datasets/human/dnase/encode/ENCSR000ELH/summary/coverage.w5	32	2	mean	DNASE:keratinocyte female	DNASE	DNase/keratinocyte female	DNase	TRUE	FALSE	FALSE	FALSE	FALSE	FALSE	FALSE	FALSE	FALSE	TRUE	FALSE	FALSE	FALSE	FALSE
43	0	ENCFF300IKA	/home/drk/tillage/datasets/human/dnase/encode/ENCSR000ELJ/summary/coverage.w5	32	2	mean	DNASE:osteoblast	DNASE	DNase/osteoblast	DNase	TRUE	FALSE	FALSE	FALSE	FALSE	FALSE	FALSE	FALSE	FALSE	FALSE	FALSE	FALSE	FALSE	FALSE
44	0	ENCFF927VUO	/home/drk/tillage/datasets/human/dnase/encode/ENCSR000ELO/summary/coverage.w5	32	2	mean	DNASE:psoas muscle male adult (27 years) and male adult (35 years)	DNASE	DNase/psoas muscle male adult (27 years) and male adult (35 years)	DNase	TRUE	FALSE	FALSE	FALSE	FALSE	FALSE	FALSE	FALSE	FALSE	FALSE	FALSE	FALSE	FALSE	FALSE
45	0	ENCFF613XPC	/home/drk/tillage/datasets/human/dnase/encode/ENCSR000ELS/summary/coverage.w5	32	2	mean	DNASE:T47D treated with 10 nM 17B-estradiol for 30 minutes	DNASE	DNase/T47D treated with 10 nM 17B-estradiol for 30 minutes	DNase	TRUE	FALSE	FALSE	FALSE	FALSE	FALSE	FALSE	FALSE	FALSE	FALSE	FALSE	FALSE	FALSE	FALSE
46	0	ENCFF300QLZ	/home/drk/tillage/datasets/human/dnase/encode/ENCSR000ELV/summary/coverage.w5	32	2	mean	DNASE:urothelium cell line	DNASE	DNase/urothelium cell line	DNase	TRUE	FALSE	FALSE	FALSE	FALSE	FALSE	FALSE	FALSE	FALSE	FALSE	FALSE	FALSE	FALSE	FALSE
47	0	ENCFF688CJL	/home/drk/tillage/datasets/human/dnase/encode/ENCSR000ELW/summary/coverage.w5	32	2	mean	DNASE:A549	DNASE	DNase/A549	DNase	TRUE	FALSE	FALSE	FALSE	FALSE	FALSE	FALSE	FALSE	FALSE	FALSE	FALSE	FALSE	FALSE	FALSE
48	0	ENCFF802ZBQ	/home/drk/tillage/datasets/human/dnase/encode/ENCSR000ELX/summary/coverage.w5	32	2	mean	DNASE:AG04449	DNASE	DNase/AG04449	DNase	TRUE	FALSE	FALSE	FALSE	FALSE	FALSE	FALSE	FALSE	FALSE	FALSE	FALSE	FALSE	FALSE	FALSE
49	0	ENCFF882YMD	/home/drk/tillage/datasets/human/dnase/encode/ENCSR000ELY/summary/coverage.w5	32	2	mean	DNASE:AG04450	DNASE	DNase/AG04450	DNase	TRUE	FALSE	FALSE	FALSE	FALSE	FALSE	FALSE	FALSE	FALSE	FALSE	FALSE	FALSE	FALSE	FALSE
50	0	ENCFF160AIM	/home/drk/tillage/datasets/human/dnase/encode/ENCSR000ELZ/summary/coverage.w5	32	2	mean	DNASE:AG09309	DNASE	DNase/AG09309	DNase	TRUE	FALSE	FALSE	FALSE	FALSE	FALSE	FALSE	FALSE	FALSE	FALSE	FALSE	FALSE	FALSE	FALSE
51	0	ENCFF294KLB	/home/drk/tillage/datasets/human/dnase/encode/ENCSR000EMA/summary/coverage.w5	32	2	mean	DNASE:AG09319	DNASE	DNase/AG09319	DNase	TRUE	FALSE	FALSE	FALSE	FALSE	FALSE	FALSE	FALSE	FALSE	FALSE	FALSE	FALSE	FALSE	FALSE
52	0	ENCFF211SDO	/home/drk/tillage/datasets/human/dnase/encode/ENCSR000EMB/summary/coverage.w5	32	2	mean	DNASE:AG10803	DNASE	DNase/AG10803	DNase	TRUE	FALSE	FALSE	FALSE	FALSE	FALSE	FALSE	FALSE	FALSE	FALSE	FALSE	FALSE	FALSE	FALSE
53	0	ENCFF869ECL	/home/drk/tillage/datasets/human/dnase/encode/ENCSR000EMC/summary/coverage.w5	32	2	mean	DNASE:fibroblast of the aortic adventitia female	DNASE	DNase/fibroblast of the aortic adventitia female	DNase	TRUE	FALSE	FALSE	FALSE	FALSE	FALSE	FALSE	FALSE	FALSE	FALSE	FALSE	FALSE	FALSE	FALSE
54	0	ENCFF695WLT	/home/drk/tillage/datasets/human/dnase/encode/ENCSR000EMD/summary/coverage.w5	32	2	mean	DNASE:BE2C	DNASE	DNase/BE2C	DNase	TRUE	FALSE	FALSE	FALSE	FALSE	FALSE	FALSE	FALSE	FALSE	FALSE	FALSE	FALSE	FALSE	FALSE
55	0	ENCFF107IJY	/home/drk/tillage/datasets/human/dnase/encode/ENCSR000EME/summary/coverage.w5	32	2	mean	DNASE:BJ	DNASE	DNase/BJ	DNase	TRUE	FALSE	FALSE	FALSE	FALSE	FALSE	FALSE	FALSE	FALSE	FALSE	FALSE	FALSE	FALSE	FALSE
56	0	ENCFF132EIR	/home/drk/tillage/datasets/human/dnase/encode/ENCSR000EMF/summary/coverage.w5	32	2	mean	DNASE:HS-27A	DNASE	DNase/HS-27A	DNase	TRUE	FALSE	FALSE	FALSE	FALSE	FALSE	FALSE	FALSE	FALSE	FALSE	FALSE	FALSE	FALSE	FALSE
57	0	ENCFF964WLS	/home/drk/tillage/datasets/human/dnase/encode/ENCSR000EMG/summary/coverage.w5	32	2	mean	DNASE:HS-5	DNASE	DNase/HS-5	DNase	TRUE	FALSE	FALSE	FALSE	FALSE	FALSE	FALSE	FALSE	FALSE	FALSE	FALSE	FALSE	FALSE	FALSE
58	0	ENCFF747REW	/home/drk/tillage/datasets/human/dnase/encode/ENCSR000EMH/summary/coverage.w5	32	2	mean	DNASE:stromal cell of bone marrow male	DNASE	DNase/stromal cell of bone marrow male	DNase	TRUE	FALSE	FALSE	FALSE	FALSE	FALSE	FALSE	FALSE	FALSE	FALSE	FALSE	FALSE	FALSE	FALSE
59	0	ENCFF085OHV	/home/drk/tillage/datasets/human/dnase/encode/ENCSR000EMI/summary/coverage.w5	32	2	mean	DNASE:Caco-2	DNASE	DNase/Caco-2	DNase	TRUE	FALSE	FALSE	FALSE	FALSE	FALSE	FALSE	FALSE	FALSE	FALSE	FALSE	FALSE	FALSE	FALSE
60	0	ENCFF801IWM	/home/drk/tillage/datasets/human/dnase/encode/ENCSR000EMJ/summary/coverage.w5	32	2	mean	DNASE:B cell female adult (43 years)	DNASE	DNase/B cell female adult (43 years)	DNase	TRUE	FALSE	FALSE	FALSE	FALSE	FALSE	FALSE	FALSE	FALSE	FALSE	FALSE	FALSE	FALSE	FALSE
61	0	ENCFF274MGW	/home/drk/tillage/datasets/human/dnase/encode/ENCSR000EMK/summary/coverage.w5	32	2	mean	DNASE:hematopoietic multipotent progenitor cell	DNASE	DNase/hematopoietic multipotent progenitor cell	DNase	TRUE	FALSE	FALSE	FALSE	FALSE	FALSE	FALSE	FALSE	FALSE	FALSE	FALSE	FALSE	FALSE	FALSE
62	0	ENCFF753ETN	/home/drk/tillage/datasets/human/dnase/encode/ENCSR000EML/summary/coverage.w5	32	2	mean	DNASE:naive thymus-derived CD4-positive, alpha-beta T cell male adult (26 years)	DNASE	DNase/naive thymus-derived CD4-positive, alpha-beta T cell male adult (26 years)	DNase	TRUE	FALSE	FALSE	FALSE	FALSE	FALSE	FALSE	FALSE	FALSE	FALSE	FALSE	FALSE	FALSE	FALSE
63	0	ENCFF391HDR	/home/drk/tillage/datasets/human/dnase/encode/ENCSR000EMN/summary/coverage.w5	32	2	mean	DNASE:CMK	DNASE	DNase/CMK	DNase	TRUE	FALSE	FALSE	FALSE	FALSE	FALSE	FALSE	FALSE	FALSE	FALSE	FALSE	FALSE	FALSE	FALSE
64	0	ENCFF171BUA	/home/drk/tillage/datasets/human/dnase/encode/ENCSR000EMO/summary/coverage.w5	32	2	mean	DNASE:GM04503	DNASE	DNase/GM04503	DNase	TRUE	FALSE	FALSE	FALSE	FALSE	FALSE	FALSE	FALSE	FALSE	FALSE	FALSE	FALSE	FALSE	FALSE
65	0	ENCFF602PIH	/home/drk/tillage/datasets/human/dnase/encode/ENCSR000EMP/summary/coverage.w5	32	2	mean	DNASE:GM04504	DNASE	DNase/GM04504	DNase	TRUE	FALSE	FALSE	FALSE	FALSE	FALSE	FALSE	FALSE	FALSE	FALSE	FALSE	FALSE	FALSE	FALSE
66	0	ENCFF617HEH	/home/drk/tillage/datasets/human/dnase/encode/ENCSR000EMQ/summary/coverage.w5	32	2	mean	DNASE:GM06990	DNASE	DNase/GM06990	DNase	TRUE	FALSE	FALSE	FALSE	FALSE	FALSE	FALSE	FALSE	FALSE	FALSE	FALSE	FALSE	FALSE	FALSE
67	0	ENCFF709TDR	/home/drk/tillage/datasets/human/dnase/encode/ENCSR000EMR/summary/coverage.w5	32	2	mean	DNASE:GM12864	DNASE	DNase/GM12864	DNase	TRUE	FALSE	FALSE	FALSE	FALSE	FALSE	FALSE	FALSE	FALSE	FALSE	FALSE	FALSE	FALSE	FALSE
68	0	ENCFF427FEF	/home/drk/tillage/datasets/human/dnase/encode/ENCSR000EMS/summary/coverage.w5	32	2	mean	DNASE:GM12865	DNASE	DNase/GM12865	DNase	TRUE	FALSE	FALSE	FALSE	FALSE	FALSE	FALSE	FALSE	FALSE	FALSE	FALSE	FALSE	FALSE	FALSE
69	0	ENCFF915DFR	/home/drk/tillage/datasets/human/dnase/encode/ENCSR000EMT/summary/coverage.w5	32	2	mean	DNASE:GM12878	DNASE	DNase/GM12878	DNase	TRUE	FALSE	FALSE	FALSE	FALSE	FALSE	FALSE	FALSE	FALSE	FALSE	FALSE	FALSE	FALSE	FALSE
70	0	ENCFF131HMO	/home/drk/tillage/datasets/human/dnase/encode/ENCSR000EMU/summary/coverage.w5	32	2	mean	DNASE:H1-hESC	DNASE	DNase/H1-hESC	DNase	TRUE	FALSE	FALSE	FALSE	FALSE	FALSE	FALSE	FALSE	FALSE	FALSE	FALSE	FALSE	FALSE	FALSE
71	0	ENCFF554DWH	/home/drk/tillage/datasets/human/dnase/encode/ENCSR000EMV/summary/coverage.w5	32	2	mean	DNASE:cardiac mesoderm	DNASE	DNase/cardiac mesoderm	DNase	TRUE	FALSE	FALSE	FALSE	FALSE	FALSE	FALSE	FALSE	FALSE	FALSE	FALSE	FALSE	FALSE	FALSE
72	0	ENCFF274NDO	/home/drk/tillage/datasets/human/dnase/encode/ENCSR000EMW/summary/coverage.w5	32	2	mean	DNASE:cardiac mesoderm	DNASE	DNase/cardiac mesoderm	DNase	TRUE	FALSE	FALSE	FALSE	FALSE	FALSE	FALSE	FALSE	FALSE	FALSE	FALSE	FALSE	FALSE	FALSE
73	0	ENCFF501KNP	/home/drk/tillage/datasets/human/dnase/encode/ENCSR000EMX/summary/coverage.w5	32	2	mean	DNASE:cardiac mesoderm	DNASE	DNase/cardiac mesoderm	DNase	TRUE	FALSE	FALSE	FALSE	FALSE	FALSE	FALSE	FALSE	FALSE	FALSE	FALSE	FALSE	FALSE	FALSE
74	0	ENCFF213FJN	/home/drk/tillage/datasets/human/dnase/encode/ENCSR000EMY/summary/coverage.w5	32	2	mean	DNASE:cardiac mesoderm	DNASE	DNase/cardiac mesoderm	DNase	TRUE	FALSE	FALSE	FALSE	FALSE	FALSE	FALSE	FALSE	FALSE	FALSE	FALSE	FALSE	FALSE	FALSE
75	0	ENCFF696IEW	/home/drk/tillage/datasets/human/dnase/encode/ENCSR000EMZ/summary/coverage.w5	32	2	mean	DNASE:H7-hESC	DNASE	DNase/H7-hESC	DNase	TRUE	FALSE	FALSE	FALSE	FALSE	FALSE	FALSE	FALSE	FALSE	FALSE	FALSE	FALSE	FALSE	FALSE
76	0	ENCFF499UDS	/home/drk/tillage/datasets/human/dnase/encode/ENCSR000ENA/summary/coverage.w5	32	2	mean	DNASE:astrocyte of the hippocampus	DNASE	DNase/astrocyte of the hippocampus	DNase	TRUE	FALSE	FALSE	FALSE	FALSE	FALSE	FALSE	FALSE	FALSE	FALSE	FALSE	FALSE	FALSE	FALSE
77	0	ENCFF901UBX	/home/drk/tillage/datasets/human/dnase/encode/ENCSR000ENB/summary/coverage.w5	32	2	mean	DNASE:astrocyte of the spinal cord	DNASE	DNase/astrocyte of the spinal cord	DNase	TRUE	FALSE	FALSE	FALSE	FALSE	FALSE	FALSE	FALSE	FALSE	FALSE	FALSE	FALSE	FALSE	FALSE
78	0	ENCFF382FZE	/home/drk/tillage/datasets/human/dnase/encode/ENCSR000ENC/summary/coverage.w5	32	2	mean	DNASE:astrocyte of the cerebellum	DNASE	DNase/astrocyte of the cerebellum	DNase	TRUE	FALSE	FALSE	FALSE	FALSE	FALSE	FALSE	FALSE	FALSE	FALSE	FALSE	FALSE	FALSE	FALSE
79	0	ENCFF102UQK	/home/drk/tillage/datasets/human/dnase/encode/ENCSR000END/summary/coverage.w5	32	2	mean	DNASE:amniotic epithelial cell	DNASE	DNase/amniotic epithelial cell	DNase	TRUE	FALSE	FALSE	FALSE	FALSE	FALSE	FALSE	FALSE	FALSE	FALSE	FALSE	FALSE	FALSE	FALSE
80	0	ENCFF025HHG	/home/drk/tillage/datasets/human/dnase/encode/ENCSR000ENE/summary/coverage.w5	32	2	mean	DNASE:brain microvascular endothelial cell	DNASE	DNase/brain microvascular endothelial cell	DNase	TRUE	FALSE	FALSE	FALSE	FALSE	FALSE	FALSE	FALSE	FALSE	FALSE	FALSE	FALSE	FALSE	FALSE
81	0	ENCFF353QSZ	/home/drk/tillage/datasets/human/dnase/encode/ENCSR000ENF/summary/coverage.w5	32	2	mean	DNASE:brain pericyte	DNASE	DNase/brain pericyte	DNase	TRUE	FALSE	FALSE	FALSE	FALSE	FALSE	FALSE	FALSE	FALSE	FALSE	FALSE	FALSE	FALSE	FALSE
82	0	ENCFF443IYY	/home/drk/tillage/datasets/human/dnase/encode/ENCSR000ENG/summary/coverage.w5	32	2	mean	DNASE:smooth muscle cell of the brain vasculature female	DNASE	DNase/smooth muscle cell of the brain vasculature female	DNase	TRUE	FALSE	FALSE	FALSE	FALSE	FALSE	FALSE	FALSE	FALSE	FALSE	FALSE	FALSE	FALSE	FALSE
83	0	ENCFF049FGZ	/home/drk/tillage/datasets/human/dnase/encode/ENCSR000ENH/summary/coverage.w5	32	2	mean	DNASE:cardiac fibroblast	DNASE	DNase/cardiac fibroblast	DNase	TRUE	FALSE	FALSE	FALSE	FALSE	FALSE	FALSE	FALSE	FALSE	FALSE	FALSE	FALSE	FALSE	FALSE
84	0	ENCFF472TFO	/home/drk/tillage/datasets/human/dnase/encode/ENCSR000ENI/summary/coverage.w5	32	2	mean	DNASE:cardiac fibroblast female	DNASE	DNase/cardiac fibroblast female	DNase	TRUE	FALSE	FALSE	FALSE	FALSE	FALSE	FALSE	FALSE	FALSE	FALSE	FALSE	FALSE	FALSE	FALSE
85	0	ENCFF484UXW	/home/drk/tillage/datasets/human/dnase/encode/ENCSR000ENJ/summary/coverage.w5	32	2	mean	DNASE:cardiac muscle cell	DNASE	DNase/cardiac muscle cell	DNase	TRUE	FALSE	FALSE	FALSE	FALSE	FALSE	FALSE	FALSE	FALSE	FALSE	FALSE	FALSE	FALSE	FALSE
86	0	ENCFF923EUB	/home/drk/tillage/datasets/human/dnase/encode/ENCSR000ENK/summary/coverage.w5	32	2	mean	DNASE:fibroblast of the conjunctiva	DNASE	DNase/fibroblast of the conjunctiva	DNase	TRUE	FALSE	FALSE	FALSE	FALSE	FALSE	FALSE	FALSE	FALSE	FALSE	FALSE	FALSE	FALSE	FALSE
87	0	ENCFF021NBR	/home/drk/tillage/datasets/human/dnase/encode/ENCSR000ENL/summary/coverage.w5	32	2	mean	DNASE:choroid plexus epithelial cell	DNASE	DNase/choroid plexus epithelial cell	DNase	TRUE	FALSE	FALSE	FALSE	FALSE	FALSE	FALSE	FALSE	FALSE	FALSE	FALSE	FALSE	FALSE	FALSE
88	0	ENCFF169PCK	/home/drk/tillage/datasets/human/dnase/encode/ENCSR000ENM/summary/coverage.w5	32	2	mean	DNASE:HCT116	DNASE	DNase/HCT116	DNase	TRUE	FALSE	FALSE	FALSE	FALSE	FALSE	FALSE	FALSE	FALSE	FALSE	FALSE	FALSE	FALSE	FALSE
89	0	ENCFF655LKW	/home/drk/tillage/datasets/human/dnase/encode/ENCSR000ENN/summary/coverage.w5	32	2	mean	DNASE:epithelial cell of esophagus	DNASE	DNase/epithelial cell of esophagus	DNase	TRUE	FALSE	FALSE	FALSE	FALSE	FALSE	FALSE	FALSE	FALSE	FALSE	FALSE	FALSE	FALSE	FALSE
90	0	ENCFF830FDL	/home/drk/tillage/datasets/human/dnase/encode/ENCSR000ENO/summary/coverage.w5	32	2	mean	DNASE:HeLa-S3 G1b phase	DNASE	DNase/HeLa-S3 G1b phase	DNase	TRUE	FALSE	FALSE	FALSE	FALSE	FALSE	FALSE	FALSE	FALSE	FALSE	FALSE	FALSE	FALSE	FALSE
91	0	ENCFF205TKQ	/home/drk/tillage/datasets/human/dnase/encode/ENCSR000ENP/summary/coverage.w5	32	2	mean	DNASE:HepG2	DNASE	DNase/HepG2	DNase	TRUE	FALSE	FALSE	FALSE	FALSE	FALSE	FALSE	FALSE	FALSE	FALSE	FALSE	FALSE	FALSE	TRUE
92	0	ENCFF111BCZ	/home/drk/tillage/datasets/human/dnase/encode/ENCSR000ENQ/summary/coverage.w5	32	2	mean	DNASE:foreskin fibroblast male newborn	DNASE	DNase/foreskin fibroblast male newborn	DNase	TRUE	FALSE	FALSE	FALSE	FALSE	FALSE	FALSE	FALSE	FALSE	FALSE	FALSE	FALSE	FALSE	FALSE
93	0	ENCFF103JVK	/home/drk/tillage/datasets/human/dnase/encode/ENCSR000ENR/summary/coverage.w5	32	2	mean	DNASE:HFF-Myc originated from foreskin fibroblast	DNASE	DNase/HFF-Myc originated from foreskin fibroblast	DNase	TRUE	FALSE	FALSE	FALSE	FALSE	FALSE	FALSE	FALSE	FALSE	FALSE	FALSE	FALSE	FALSE	FALSE
94	0	ENCFF117RGP	/home/drk/tillage/datasets/human/dnase/encode/ENCSR000ENS/summary/coverage.w5	32	2	mean	DNASE:fibroblast of gingiva	DNASE	DNase/fibroblast of gingiva	DNase	TRUE	FALSE	FALSE	FALSE	FALSE	FALSE	FALSE	FALSE	FALSE	FALSE	FALSE	FALSE	FALSE	FALSE
95	0	ENCFF390MSL	/home/drk/tillage/datasets/human/dnase/encode/ENCSR000ENT/summary/coverage.w5	32	2	mean	DNASE:iris pigment epithelial cell	DNASE	DNase/iris pigment epithelial cell	DNase	TRUE	FALSE	FALSE	FALSE	FALSE	FALSE	FALSE	FALSE	FALSE	FALSE	FALSE	FALSE	FALSE	FALSE
96	0	ENCFF634ZUJ	/home/drk/tillage/datasets/human/dnase/encode/ENCSR000ENU/summary/coverage.w5	32	2	mean	DNASE:HL-60	DNASE	DNase/HL-60	DNase	TRUE	FALSE	FALSE	FALSE	FALSE	FALSE	FALSE	FALSE	FALSE	FALSE	FALSE	FALSE	FALSE	FALSE
97	0	ENCFF263BZU	/home/drk/tillage/datasets/human/dnase/encode/ENCSR000ENV/summary/coverage.w5	32	2	mean	DNASE:mammary epithelial cell female	DNASE	DNase/mammary epithelial cell female	DNase	TRUE	FALSE	FALSE	FALSE	FALSE	FALSE	FALSE	FALSE	FALSE	FALSE	FALSE	FALSE	FALSE	FALSE
98	0	ENCFF724CMH	/home/drk/tillage/datasets/human/dnase/encode/ENCSR000ENW/summary/coverage.w5	32	2	mean	DNASE:fibroblast of mammary gland female	DNASE	DNase/fibroblast of mammary gland female	DNase	TRUE	FALSE	FALSE	FALSE	FALSE	FALSE	FALSE	FALSE	FALSE	FALSE	FALSE	FALSE	FALSE	FALSE
99	0	ENCFF969NNQ	/home/drk/tillage/datasets/human/dnase/encode/ENCSR000ENX/summary/coverage.w5	32	2	mean	DNASE:dermis blood vessel endothelial cell female adult	DNASE	DNase/dermis blood vessel endothelial cell female adult	DNase	TRUE	FALSE	FALSE	FALSE	FALSE	FALSE	FALSE	FALSE	FALSE	FALSE	FALSE	FALSE	FALSE	FALSE
100	0	ENCFF250ZZO	/home/drk/tillage/datasets/human/dnase/encode/ENCSR000ENY/summary/coverage.w5	32	2	mean	DNASE:dermis blood vessel endothelial cell female adult	DNASE	DNase/dermis blood vessel endothelial cell female adult	DNase	TRUE	FALSE	FALSE	FALSE	FALSE	FALSE	FALSE	FALSE	FALSE	FALSE	FALSE	FALSE	FALSE	FALSE
101	0	ENCFF189TQN	/home/drk/tillage/datasets/human/dnase/encode/ENCSR000ENZ/summary/coverage.w5	32	2	mean	DNASE:dermis blood vessel endothelial cell male newborn	DNASE	DNase/dermis blood vessel endothelial cell male newborn	DNase	TRUE	FALSE	FALSE	FALSE	FALSE	FALSE	FALSE	FALSE	FALSE	FALSE	FALSE	FALSE	FALSE	FALSE
102	0	ENCFF130RBG	/home/drk/tillage/datasets/human/dnase/encode/ENCSR000EOA/summary/coverage.w5	32	2	mean	DNASE:dermis microvascular lymphatic vessel endothelial cell female	DNASE	DNase/dermis microvascular lymphatic vessel endothelial cell female	DNase	TRUE	FALSE	FALSE	FALSE	FALSE	FALSE	FALSE	FALSE	FALSE	FALSE	FALSE	FALSE	FALSE	FALSE
103	0	ENCFF431JNM	/home/drk/tillage/datasets/human/dnase/encode/ENCSR000EOB/summary/coverage.w5	32	2	mean	DNASE:dermis microvascular lymphatic vessel endothelial cell male	DNASE	DNase/dermis microvascular lymphatic vessel endothelial cell male	DNase	TRUE	FALSE	FALSE	FALSE	FALSE	FALSE	FALSE	FALSE	FALSE	FALSE	FALSE	FALSE	FALSE	FALSE
104	0	ENCFF468FOP	/home/drk/tillage/datasets/human/dnase/encode/ENCSR000EOC/summary/coverage.w5	32	2	mean	DNASE:dermis blood vessel endothelial cell male newborn	DNASE	DNase/dermis blood vessel endothelial cell male newborn	DNase	TRUE	FALSE	FALSE	FALSE	FALSE	FALSE	FALSE	FALSE	FALSE	FALSE	FALSE	FALSE	FALSE	FALSE
105	0	ENCFF010NPI	/home/drk/tillage/datasets/human/dnase/encode/ENCSR000EOD/summary/coverage.w5	32	2	mean	DNASE:lung microvascular endothelial cell female	DNASE	DNase/lung microvascular endothelial cell female	DNase	TRUE	FALSE	FALSE	FALSE	FALSE	FALSE	FALSE	FALSE	FALSE	FALSE	FALSE	FALSE	FALSE	FALSE
106	0	ENCFF999UJH	/home/drk/tillage/datasets/human/dnase/encode/ENCSR000EOE/summary/coverage.w5	32	2	mean	DNASE:lung microvascular endothelial cell female	DNASE	DNase/lung microvascular endothelial cell female	DNase	TRUE	FALSE	FALSE	FALSE	FALSE	FALSE	FALSE	FALSE	FALSE	FALSE	FALSE	FALSE	FALSE	FALSE
107	0	ENCFF714QQU	/home/drk/tillage/datasets/human/dnase/encode/ENCSR000EOF/summary/coverage.w5	32	2	mean	DNASE:non-pigmented ciliary epithelial cell	DNASE	DNase/non-pigmented ciliary epithelial cell	DNase	TRUE	FALSE	FALSE	FALSE	FALSE	FALSE	FALSE	FALSE	FALSE	FALSE	FALSE	FALSE	FALSE	FALSE
108	0	ENCFF719ZEX	/home/drk/tillage/datasets/human/dnase/encode/ENCSR000EOG/summary/coverage.w5	32	2	mean	DNASE:pulmonary artery endothelial cell female	DNASE	DNase/pulmonary artery endothelial cell female	DNase	TRUE	FALSE	FALSE	FALSE	FALSE	FALSE	FALSE	FALSE	FALSE	FALSE	FALSE	FALSE	FALSE	FALSE
109	0	ENCFF184UHW	/home/drk/tillage/datasets/human/dnase/encode/ENCSR000EOH/summary/coverage.w5	32	2	mean	DNASE:fibroblast of pulmonary artery	DNASE	DNase/fibroblast of pulmonary artery	DNase	TRUE	FALSE	FALSE	FALSE	FALSE	FALSE	FALSE	FALSE	FALSE	FALSE	FALSE	FALSE	FALSE	FALSE
110	0	ENCFF519CAJ	/home/drk/tillage/datasets/human/dnase/encode/ENCSR000EOI/summary/coverage.w5	32	2	mean	DNASE:fibroblast of peridontal ligament male	DNASE	DNase/fibroblast of peridontal ligament male	DNase	TRUE	FALSE	FALSE	FALSE	FALSE	FALSE	FALSE	FALSE	FALSE	FALSE	FALSE	FALSE	FALSE	FALSE
111	0	ENCFF655AEV	/home/drk/tillage/datasets/human/dnase/encode/ENCSR000EOJ/summary/coverage.w5	32	2	mean	DNASE:fibroblast of lung	DNASE	DNase/fibroblast of lung	DNase	TRUE	FALSE	FALSE	FALSE	FALSE	FALSE	FALSE	FALSE	FALSE	FALSE	FALSE	FALSE	FALSE	FALSE
112	0	ENCFF457RRO	/home/drk/tillage/datasets/human/dnase/encode/ENCSR000EOK/summary/coverage.w5	32	2	mean	DNASE:renal cortical epithelial cell	DNASE	DNase/renal cortical epithelial cell	DNase	TRUE	FALSE	FALSE	FALSE	FALSE	FALSE	FALSE	FALSE	FALSE	FALSE	FALSE	FALSE	FALSE	FALSE
113	0	ENCFF221IPJ	/home/drk/tillage/datasets/human/dnase/encode/ENCSR000EOL/summary/coverage.w5	32	2	mean	DNASE:kidney epithelial cell	DNASE	DNase/kidney epithelial cell	DNase	TRUE	FALSE	FALSE	FALSE	FALSE	FALSE	FALSE	FALSE	FALSE	FALSE	FALSE	FALSE	FALSE	FALSE
114	0	ENCFF656ZYW	/home/drk/tillage/datasets/human/dnase/encode/ENCSR000EOM/summary/coverage.w5	32	2	mean	DNASE:glomerular endothelial cell	DNASE	DNase/glomerular endothelial cell	DNase	TRUE	FALSE	FALSE	FALSE	FALSE	FALSE	FALSE	FALSE	FALSE	FALSE	FALSE	FALSE	FALSE	FALSE
115	0	ENCFF634YGE	/home/drk/tillage/datasets/human/dnase/encode/ENCSR000EON/summary/coverage.w5	32	2	mean	DNASE:retinal pigment epithelial cell	DNASE	DNase/retinal pigment epithelial cell	DNase	TRUE	FALSE	FALSE	FALSE	FALSE	FALSE	FALSE	FALSE	FALSE	FALSE	FALSE	FALSE	FALSE	FALSE
116	0	ENCFF549TYD	/home/drk/tillage/datasets/human/dnase/encode/ENCSR000EOO/summary/coverage.w5	32	2	mean	DNASE:skeletal muscle myoblast	DNASE	DNase/skeletal muscle myoblast	DNase	TRUE	FALSE	FALSE	FALSE	FALSE	FALSE	FALSE	FALSE	FALSE	FALSE	FALSE	FALSE	FALSE	FALSE
117	0	ENCFF684FJC	/home/drk/tillage/datasets/human/dnase/encode/ENCSR000EOP/summary/coverage.w5	32	2	mean	DNASE:myotube originated from skeletal muscle myoblast	DNASE	DNase/myotube originated from skeletal muscle myoblast	DNase	TRUE	FALSE	FALSE	FALSE	FALSE	FALSE	FALSE	FALSE	FALSE	FALSE	FALSE	FALSE	FALSE	FALSE
118	0	ENCFF752DYE	/home/drk/tillage/datasets/human/dnase/encode/ENCSR000EOQ/summary/coverage.w5	32	2	mean	DNASE:endothelial cell of umbilical vein newborn	DNASE	DNase/endothelial cell of umbilical vein newborn	DNase	TRUE	FALSE	FALSE	FALSE	FALSE	FALSE	FALSE	FALSE	FALSE	FALSE	FALSE	FALSE	FALSE	FALSE
119	0	ENCFF652HJH	/home/drk/tillage/datasets/human/dnase/encode/ENCSR000EOR/summary/coverage.w5	32	2	mean	DNASE:fibroblast of villous mesenchyme	DNASE	DNase/fibroblast of villous mesenchyme	DNase	TRUE	FALSE	FALSE	FALSE	FALSE	FALSE	FALSE	FALSE	FALSE	FALSE	FALSE	FALSE	FALSE	FALSE
120	0	ENCFF916JRN	/home/drk/tillage/datasets/human/dnase/encode/ENCSR000EOS/summary/coverage.w5	32	2	mean	DNASE:Jurkat clone E61	DNASE	DNase/Jurkat clone E61	DNase	TRUE	FALSE	FALSE	FALSE	FALSE	FALSE	FALSE	FALSE	FALSE	FALSE	FALSE	FALSE	FALSE	FALSE
121	0	ENCFF413AHU	/home/drk/tillage/datasets/human/dnase/encode/ENCSR000EOT/summary/coverage.w5	32	2	mean	DNASE:K562	DNASE	DNase/K562	DNase	TRUE	FALSE	FALSE	FALSE	FALSE	FALSE	FALSE	FALSE	FALSE	FALSE	FALSE	FALSE	TRUE	FALSE
122	0	ENCFF868NHV	/home/drk/tillage/datasets/human/dnase/encode/ENCSR000EOY/summary/coverage.w5	32	2	mean	DNASE:K562	DNASE	DNase/K562	DNase	TRUE	FALSE	FALSE	FALSE	FALSE	FALSE	FALSE	FALSE	FALSE	FALSE	FALSE	FALSE	TRUE	FALSE
123	0	ENCFF565YDB	/home/drk/tillage/datasets/human/dnase/encode/ENCSR000EPC/summary/coverage.w5	32	2	mean	DNASE:K562	DNASE	DNase/K562	DNase	TRUE	FALSE	FALSE	FALSE	FALSE	FALSE	FALSE	FALSE	FALSE	FALSE	FALSE	FALSE	TRUE	FALSE
124	0	ENCFF748YJM	/home/drk/tillage/datasets/human/dnase/encode/ENCSR000EPD/summary/coverage.w5	32	2	mean	DNASE:myocyte originated from LHCN-M2	DNASE	DNase/myocyte originated from LHCN-M2	DNase	TRUE	FALSE	FALSE	FALSE	FALSE	FALSE	FALSE	FALSE	FALSE	FALSE	FALSE	FALSE	FALSE	FALSE
125	0	ENCFF639MPM	/home/drk/tillage/datasets/human/dnase/encode/ENCSR000EPE/summary/coverage.w5	32	2	mean	DNASE:LHCN-M2	DNASE	DNase/LHCN-M2	DNase	TRUE	FALSE	FALSE	FALSE	FALSE	FALSE	FALSE	FALSE	FALSE	FALSE	FALSE	FALSE	FALSE	FALSE
126	0	ENCFF571HTM	/home/drk/tillage/datasets/human/dnase/encode/ENCSR000EPF/summary/coverage.w5	32	2	mean	DNASE:LNCaP clone FGC	DNASE	DNase/LNCaP clone FGC	DNase	TRUE	FALSE	FALSE	FALSE	FALSE	FALSE	FALSE	FALSE	FALSE	FALSE	FALSE	FALSE	FALSE	FALSE
127	0	ENCFF250TLK	/home/drk/tillage/datasets/human/dnase/encode/ENCSR000EPG/summary/coverage.w5	32	2	mean	DNASE:M059J	DNASE	DNase/M059J	DNase	TRUE	FALSE	FALSE	FALSE	FALSE	FALSE	FALSE	FALSE	FALSE	FALSE	FALSE	FALSE	FALSE	FALSE
128	0	ENCFF924FJR	/home/drk/tillage/datasets/human/dnase/encode/ENCSR000EPH/summary/coverage.w5	32	2	mean	DNASE:MCF-7	DNASE	DNase/MCF-7	DNase	TRUE	FALSE	FALSE	FALSE	FALSE	FALSE	FALSE	FALSE	FALSE	FALSE	FALSE	FALSE	FALSE	FALSE
129	0	ENCFF606KFN	/home/drk/tillage/datasets/human/dnase/encode/ENCSR000EPI/summary/coverage.w5	32	2	mean	DNASE:MCF-7 treated with 100 nM estradiol for 1 hour	DNASE	DNase/MCF-7 treated with 100 nM estradiol for 1 hour	DNase	TRUE	FALSE	FALSE	FALSE	FALSE	FALSE	FALSE	FALSE	FALSE	FALSE	FALSE	FALSE	FALSE	FALSE
130	0	ENCFF411ZPI	/home/drk/tillage/datasets/human/dnase/encode/ENCSR000EPJ/summary/coverage.w5	32	2	mean	DNASE:MCF-7	DNASE	DNase/MCF-7	DNase	TRUE	FALSE	FALSE	FALSE	FALSE	FALSE	FALSE	FALSE	FALSE	FALSE	FALSE	FALSE	FALSE	FALSE
131	0	ENCFF659BVQ	/home/drk/tillage/datasets/human/dnase/encode/ENCSR000EPK/summary/coverage.w5	32	2	mean	DNASE:CD14-positive monocyte female	DNASE	DNase/CD14-positive monocyte female	DNase	TRUE	FALSE	FALSE	FALSE	FALSE	FALSE	FALSE	FALSE	FALSE	FALSE	FALSE	FALSE	FALSE	FALSE
132	0	ENCFF897EZG	/home/drk/tillage/datasets/human/dnase/encode/ENCSR000EPL/summary/coverage.w5	32	2	mean	DNASE:NB4	DNASE	DNase/NB4	DNase	TRUE	FALSE	FALSE	FALSE	FALSE	FALSE	FALSE	FALSE	FALSE	FALSE	FALSE	FALSE	FALSE	FALSE
133	0	ENCFF320CHE	/home/drk/tillage/datasets/human/dnase/encode/ENCSR000EPM/summary/coverage.w5	32	2	mean	DNASE:astrocyte	DNASE	DNase/astrocyte	DNase	TRUE	FALSE	FALSE	FALSE	FALSE	FALSE	FALSE	FALSE	FALSE	FALSE	FALSE	FALSE	FALSE	FALSE
134	0	ENCFF940PZT	/home/drk/tillage/datasets/human/dnase/encode/ENCSR000EPN/summary/coverage.w5	32	2	mean	DNASE:bronchial epithelial cell female treated with retinoic acid	DNASE	DNase/bronchial epithelial cell female treated with retinoic acid	DNase	TRUE	FALSE	FALSE	FALSE	FALSE	FALSE	FALSE	FALSE	FALSE	FALSE	FALSE	FALSE	FALSE	FALSE
135	0	ENCFF302JEV	/home/drk/tillage/datasets/human/dnase/encode/ENCSR000EPO/summary/coverage.w5	32	2	mean	DNASE:fibroblast of dermis female adult	DNASE	DNase/fibroblast of dermis female adult	DNase	TRUE	FALSE	FALSE	FALSE	FALSE	FALSE	FALSE	FALSE	FALSE	FALSE	FALSE	FALSE	FALSE	FALSE
136	0	ENCFF861ULS	/home/drk/tillage/datasets/human/dnase/encode/ENCSR000EPP/summary/coverage.w5	32	2	mean	DNASE:foreskin fibroblast male newborn	DNASE	DNase/foreskin fibroblast male newborn	DNase	TRUE	FALSE	FALSE	FALSE	FALSE	FALSE	FALSE	FALSE	FALSE	FALSE	FALSE	FALSE	FALSE	FALSE
137	0	ENCFF767YBP	/home/drk/tillage/datasets/human/dnase/encode/ENCSR000EPQ/summary/coverage.w5	32	2	mean	DNASE:keratinocyte female	DNASE	DNase/keratinocyte female	DNase	TRUE	FALSE	FALSE	FALSE	FALSE	FALSE	FALSE	FALSE	FALSE	TRUE	FALSE	FALSE	FALSE	FALSE
138	0	ENCFF330KHN	/home/drk/tillage/datasets/human/dnase/encode/ENCSR000EPR/summary/coverage.w5	32	2	mean	DNASE:fibroblast of lung male adult (45 years)	DNASE	DNase/fibroblast of lung male adult (45 years)	DNase	TRUE	FALSE	FALSE	FALSE	FALSE	FALSE	FALSE	FALSE	FALSE	FALSE	FALSE	FALSE	FALSE	FALSE
139	0	ENCFF644NWU	/home/drk/tillage/datasets/human/dnase/encode/ENCSR000EPS/summary/coverage.w5	32	2	mean	DNASE:NT2/D1	DNASE	DNase/NT2;D1	DNase	TRUE	FALSE	FALSE	FALSE	FALSE	FALSE	FALSE	FALSE	FALSE	FALSE	FALSE	FALSE	FALSE	FALSE
140	0	ENCFF698HGI	/home/drk/tillage/datasets/human/dnase/encode/ENCSR000EPT/summary/coverage.w5	32	2	mean	DNASE:Panc1	DNASE	DNase/Panc1	DNase	TRUE	FALSE	FALSE	FALSE	FALSE	FALSE	FALSE	FALSE	FALSE	FALSE	FALSE	FALSE	FALSE	FALSE
141	0	ENCFF739CBQ	/home/drk/tillage/datasets/human/dnase/encode/ENCSR000EPU/summary/coverage.w5	32	2	mean	DNASE:epithelial cell of prostate	DNASE	DNase/epithelial cell of prostate	DNase	TRUE	FALSE	FALSE	FALSE	FALSE	FALSE	FALSE	FALSE	FALSE	FALSE	FALSE	FALSE	FALSE	FALSE
142	0	ENCFF991YWM	/home/drk/tillage/datasets/human/dnase/encode/ENCSR000EPV/summary/coverage.w5	32	2	mean	DNASE:RPMI-7951	DNASE	DNase/RPMI-7951	DNase	TRUE	FALSE	FALSE	FALSE	FALSE	FALSE	FALSE	FALSE	FALSE	FALSE	FALSE	FALSE	FALSE	FALSE
143	0	ENCFF499KPZ	/home/drk/tillage/datasets/human/dnase/encode/ENCSR000EPW/summary/coverage.w5	32	2	mean	DNASE:epithelial cell of proximal tubule	DNASE	DNase/epithelial cell of proximal tubule	DNase	TRUE	FALSE	FALSE	FALSE	FALSE	FALSE	FALSE	FALSE	FALSE	FALSE	FALSE	FALSE	FALSE	FALSE
144	0	ENCFF827VFY	/home/drk/tillage/datasets/human/dnase/encode/ENCSR000EPX/summary/coverage.w5	32	2	mean	DNASE:bronchial epithelial cell	DNASE	DNase/bronchial epithelial cell	DNase	TRUE	FALSE	FALSE	FALSE	FALSE	FALSE	FALSE	FALSE	FALSE	FALSE	FALSE	FALSE	FALSE	FALSE
145	0	ENCFF440XZH	/home/drk/tillage/datasets/human/dnase/encode/ENCSR000EPY/summary/coverage.w5	32	2	mean	DNASE:SK-N-MC	DNASE	DNase/SK-N-MC	DNase	TRUE	FALSE	FALSE	FALSE	FALSE	FALSE	FALSE	FALSE	FALSE	FALSE	FALSE	FALSE	FALSE	FALSE
146	0	ENCFF851VBR	/home/drk/tillage/datasets/human/dnase/encode/ENCSR000EPZ/summary/coverage.w5	32	2	mean	DNASE:SK-N-SH treated with 6 uM all-trans-retinoic acid for 48 hours	DNASE	DNase/SK-N-SH treated with 6 uM all-trans-retinoic acid for 48 hours	DNase	TRUE	FALSE	FALSE	FALSE	FALSE	FALSE	FALSE	FALSE	FALSE	FALSE	FALSE	FALSE	FALSE	FALSE
147	0	ENCFF627SBE	/home/drk/tillage/datasets/human/dnase/encode/ENCSR000EQA/summary/coverage.w5	32	2	mean	DNASE:skeletal muscle cell	DNASE	DNase/skeletal muscle cell	DNase	TRUE	FALSE	FALSE	FALSE	FALSE	FALSE	FALSE	FALSE	FALSE	FALSE	FALSE	FALSE	FALSE	FALSE
148	0	ENCFF367ZVE	/home/drk/tillage/datasets/human/dnase/encode/ENCSR000EQB/summary/coverage.w5	32	2	mean	DNASE:T47D	DNASE	DNase/T47D	DNase	TRUE	FALSE	FALSE	FALSE	FALSE	FALSE	FALSE	FALSE	FALSE	FALSE	FALSE	FALSE	FALSE	FALSE
149	0	ENCFF479VHW	/home/drk/tillage/datasets/human/dnase/encode/ENCSR000EQC/summary/coverage.w5	32	2	mean	DNASE:T-helper 1 cell	DNASE	DNase/T-helper 1 cell	DNase	TRUE	FALSE	FALSE	FALSE	FALSE	FALSE	FALSE	FALSE	FALSE	FALSE	FALSE	FALSE	FALSE	FALSE
150	0	ENCFF204BQM	/home/drk/tillage/datasets/human/dnase/encode/ENCSR000EQD/summary/coverage.w5	32	2	mean	DNASE:T-helper 1 cell female adult (26 years)	DNASE	DNase/T-helper 1 cell female adult (26 years)	DNase	TRUE	FALSE	FALSE	FALSE	FALSE	FALSE	FALSE	FALSE	FALSE	FALSE	FALSE	FALSE	FALSE	FALSE
151	0	ENCFF795TGF	/home/drk/tillage/datasets/human/dnase/encode/ENCSR000EQE/summary/coverage.w5	32	2	mean	DNASE:T-helper 1 cell male adult (33 years)	DNASE	DNase/T-helper 1 cell male adult (33 years)	DNase	TRUE	FALSE	FALSE	FALSE	FALSE	FALSE	FALSE	FALSE	FALSE	FALSE	FALSE	FALSE	FALSE	FALSE
152	0	ENCFF566QDG	/home/drk/tillage/datasets/human/dnase/encode/ENCSR000EQF/summary/coverage.w5	32	2	mean	DNASE:T-helper 17 cell	DNASE	DNase/T-helper 17 cell	DNase	TRUE	FALSE	FALSE	FALSE	FALSE	FALSE	FALSE	FALSE	FALSE	FALSE	FALSE	FALSE	FALSE	FALSE
153	0	ENCFF335KDD	/home/drk/tillage/datasets/human/dnase/encode/ENCSR000EQG/summary/coverage.w5	32	2	mean	DNASE:T-helper 2 cell	DNASE	DNase/T-helper 2 cell	DNase	TRUE	FALSE	FALSE	FALSE	FALSE	FALSE	FALSE	FALSE	FALSE	FALSE	FALSE	FALSE	FALSE	FALSE
154	0	ENCFF768PJS	/home/drk/tillage/datasets/human/dnase/encode/ENCSR000EQH/summary/coverage.w5	32	2	mean	DNASE:T-helper 2 cell female adult (26 years)	DNASE	DNase/T-helper 2 cell female adult (26 years)	DNase	TRUE	FALSE	FALSE	FALSE	FALSE	FALSE	FALSE	FALSE	FALSE	FALSE	FALSE	FALSE	FALSE	FALSE
155	0	ENCFF438GIW	/home/drk/tillage/datasets/human/dnase/encode/ENCSR000EQI/summary/coverage.w5	32	2	mean	DNASE:T-helper 2 cell male adult (33 years)	DNASE	DNase/T-helper 2 cell male adult (33 years)	DNase	TRUE	FALSE	FALSE	FALSE	FALSE	FALSE	FALSE	FALSE	FALSE	FALSE	FALSE	FALSE	FALSE	FALSE
156	0	ENCFF313YWE	/home/drk/tillage/datasets/human/dnase/encode/ENCSR000EQJ/summary/coverage.w5	32	2	mean	DNASE:regulatory T cell female adult (35 years)	DNASE	DNase/regulatory T cell female adult (35 years)	DNase	TRUE	FALSE	FALSE	FALSE	FALSE	FALSE	FALSE	FALSE	FALSE	FALSE	FALSE	FALSE	FALSE	FALSE
157	0	ENCFF622JVD	/home/drk/tillage/datasets/human/dnase/encode/ENCSR000EQK/summary/coverage.w5	32	2	mean	DNASE:regulatory T cell male adult (28 years)	DNASE	DNase/regulatory T cell male adult (28 years)	DNase	TRUE	FALSE	FALSE	FALSE	FALSE	FALSE	FALSE	FALSE	FALSE	FALSE	FALSE	FALSE	FALSE	FALSE
158	0	ENCFF369NZI	/home/drk/tillage/datasets/human/dnase/encode/ENCSR000EQL/summary/coverage.w5	32	2	mean	DNASE:WERI-Rb-1	DNASE	DNase/WERI-Rb-1	DNase	TRUE	FALSE	FALSE	FALSE	FALSE	FALSE	FALSE	FALSE	FALSE	FALSE	FALSE	FALSE	FALSE	FALSE
159	0	ENCFF189ULK	/home/drk/tillage/datasets/human/dnase/encode/ENCSR000EQM/summary/coverage.w5	32	2	mean	DNASE:WI38 genetically modified using stable transfection originated from WI38 treated with 20 nM afimoxifene for 72 hours	DNASE	DNase/WI38 genetically modified using stable transfection originated from WI38 treated with 20 nM afimoxifene for 72 hours	DNase	TRUE	FALSE	FALSE	FALSE	FALSE	FALSE	FALSE	FALSE	FALSE	FALSE	FALSE	FALSE	FALSE	FALSE
160	0	ENCFF040DSN	/home/drk/tillage/datasets/human/dnase/encode/ENCSR000EQN/summary/coverage.w5	32	2	mean	DNASE:WI38 genetically modified using stable transfection originated from WI38	DNASE	DNase/WI38 genetically modified using stable transfection originated from WI38	DNase	TRUE	FALSE	FALSE	FALSE	FALSE	FALSE	FALSE	FALSE	FALSE	FALSE	FALSE	FALSE	FALSE	FALSE
161	0	ENCFF953AFG	/home/drk/tillage/datasets/human/dnase/encode/ENCSR000FDI/summary/coverage.w5	32	2	mean	DNASE:HT1080	DNASE	DNase/HT1080	DNase	TRUE	FALSE	FALSE	FALSE	FALSE	FALSE	FALSE	FALSE	FALSE	FALSE	FALSE	FALSE	FALSE	FALSE
162	0	ENCFF810XTS	/home/drk/tillage/datasets/human/dnase/encode/ENCSR000FEK/summary/coverage.w5	32	2	mean	DNASE:SK-MEL-5	DNASE	DNase/SK-MEL-5	DNase	TRUE	FALSE	FALSE	FALSE	FALSE	FALSE	FALSE	FALSE	TRUE	FALSE	FALSE	FALSE	FALSE	FALSE
163	0	ENCFF741DDM	/home/drk/tillage/datasets/human/dnase/encode/ENCSR000FFJ/summary/coverage.w5	32	2	mean	DNASE:SJCRH30	DNASE	DNase/SJCRH30	DNase	TRUE	FALSE	FALSE	FALSE	FALSE	FALSE	FALSE	FALSE	FALSE	FALSE	FALSE	FALSE	FALSE	FALSE
164	0	ENCFF143RMC	/home/drk/tillage/datasets/human/dnase/encode/ENCSR000FJH/summary/coverage.w5	32	2	mean	DNASE:NCI-H460	DNASE	DNase/NCI-H460	DNase	TRUE	FALSE	FALSE	FALSE	FALSE	FALSE	FALSE	FALSE	FALSE	FALSE	FALSE	FALSE	FALSE	FALSE
165	0	ENCFF989ALW	/home/drk/tillage/datasets/human/dnase/encode/ENCSR000FJL/summary/coverage.w5	32	2	mean	DNASE:SK-N-DZ treated with dimethyl sulfoxide for 72 hours	DNASE	DNase/SK-N-DZ treated with dimethyl sulfoxide for 72 hours	DNase	TRUE	FALSE	FALSE	FALSE	FALSE	FALSE	FALSE	FALSE	FALSE	FALSE	FALSE	FALSE	FALSE	FALSE
166	0	ENCFF938XUM	/home/drk/tillage/datasets/human/dnase/encode/ENCSR004SUL/summary/coverage.w5	32	2	mean	DNASE:GM23338 male adult (53 years) originated from GM23248	DNASE	DNase/GM23338 male adult (53 years) originated from GM23248	DNase	TRUE	FALSE	FALSE	FALSE	FALSE	FALSE	FALSE	FALSE	FALSE	FALSE	FALSE	FALSE	FALSE	FALSE
167	0	ENCFF362UJZ	/home/drk/tillage/datasets/human/dnase/encode/ENCSR006IJP/summary/coverage.w5	32	2	mean	DNASE:lung embryo (112 days)	DNASE	DNase/lung embryo (112 days)	DNase	TRUE	FALSE	FALSE	FALSE	FALSE	FALSE	FALSE	FALSE	FALSE	FALSE	FALSE	FALSE	FALSE	FALSE
168	0	ENCFF820SGC	/home/drk/tillage/datasets/human/dnase/encode/ENCSR008SDL/summary/coverage.w5	32	2	mean	DNASE:SK-MEL-5	DNASE	DNase/SK-MEL-5	DNase	TRUE	FALSE	FALSE	FALSE	FALSE	FALSE	FALSE	FALSE	TRUE	FALSE	FALSE	FALSE	FALSE	FALSE
169	0	ENCFF739XXP	/home/drk/tillage/datasets/human/dnase/encode/ENCSR010ZMK/summary/coverage.w5	32	2	mean	DNASE:muscle of back female embryo (113 days)	DNASE	DNase/muscle of back female embryo (113 days)	DNase	TRUE	FALSE	FALSE	FALSE	FALSE	FALSE	FALSE	FALSE	FALSE	FALSE	FALSE	FALSE	FALSE	FALSE
170	0	ENCFF694RNX	/home/drk/tillage/datasets/human/dnase/encode/ENCSR014FPY/summary/coverage.w5	32	2	mean	DNASE:iPS DF 4.7 male newborn	DNASE	DNase/iPS DF 4.7 male newborn	DNase	TRUE	FALSE	FALSE	FALSE	FALSE	FALSE	FALSE	FALSE	FALSE	FALSE	FALSE	FALSE	FALSE	FALSE
171	0	ENCFF461CDQ	/home/drk/tillage/datasets/human/dnase/encode/ENCSR014VAC/summary/coverage.w5	32	2	mean	DNASE:right renal cortex interstitium male embryo (105 days)	DNASE	DNase/right renal cortex interstitium male embryo (105 days)	DNase	TRUE	FALSE	FALSE	FALSE	FALSE	FALSE	FALSE	FALSE	FALSE	FALSE	FALSE	FALSE	FALSE	FALSE
172	0	ENCFF498QFP	/home/drk/tillage/datasets/human/dnase/encode/ENCSR015BGH/summary/coverage.w5	32	2	mean	DNASE:caudate nucleus male adult (78 years)	DNASE	DNase/caudate nucleus male adult (78 years)	DNase	TRUE	FALSE	FALSE	FALSE	FALSE	FALSE	FALSE	FALSE	FALSE	FALSE	FALSE	FALSE	FALSE	FALSE
173	0	ENCFF245IYM	/home/drk/tillage/datasets/human/dnase/encode/ENCSR016THC/summary/coverage.w5	32	2	mean	DNASE:left renal pelvis male embryo (105 days)	DNASE	DNase/left renal pelvis male embryo (105 days)	DNase	TRUE	FALSE	FALSE	FALSE	FALSE	FALSE	FALSE	FALSE	FALSE	FALSE	FALSE	FALSE	FALSE	FALSE
174	0	ENCFF855CJL	/home/drk/tillage/datasets/human/dnase/encode/ENCSR017OZH/summary/coverage.w5	32	2	mean	DNASE:H9 S1 phase genetically modified using stable transfection	DNASE	DNase/H9 S1 phase genetically modified using stable transfection	DNase	TRUE	FALSE	FALSE	FALSE	FALSE	FALSE	FALSE	FALSE	FALSE	FALSE	FALSE	FALSE	FALSE	FALSE
175	0	ENCFF960UKQ	/home/drk/tillage/datasets/human/dnase/encode/ENCSR017TFH/summary/coverage.w5	32	2	mean	DNASE:right kidney female embryo (87 days)	DNASE	DNase/right kidney female embryo (87 days)	DNase	TRUE	FALSE	FALSE	FALSE	FALSE	FALSE	FALSE	FALSE	FALSE	FALSE	FALSE	FALSE	FALSE	FALSE
176	0	ENCFF220RFB	/home/drk/tillage/datasets/human/dnase/encode/ENCSR019JDO/summary/coverage.w5	32	2	mean	DNASE:Karpas-422	DNASE	DNase/Karpas-422	DNase	TRUE	FALSE	FALSE	FALSE	FALSE	FALSE	FALSE	FALSE	FALSE	FALSE	FALSE	FALSE	FALSE	FALSE
177	0	ENCFF439EFF	/home/drk/tillage/datasets/human/dnase/encode/ENCSR020LUD/summary/coverage.w5	32	2	mean	DNASE:CD8-positive, alpha-beta T cell male adult (21 year)	DNASE	DNase/CD8-positive, alpha-beta T cell male adult (21 year)	DNase	TRUE	FALSE	FALSE	FALSE	FALSE	FALSE	FALSE	FALSE	FALSE	FALSE	FALSE	FALSE	FALSE	FALSE
178	0	ENCFF825MFH	/home/drk/tillage/datasets/human/dnase/encode/ENCSR022ECC/summary/coverage.w5	32	2	mean	DNASE:renal cortex interstitium female embryo (96 days)	DNASE	DNase/renal cortex interstitium female embryo (96 days)	DNase	TRUE	FALSE	FALSE	FALSE	FALSE	FALSE	FALSE	FALSE	FALSE	FALSE	FALSE	FALSE	FALSE	FALSE
179	0	ENCFF735MKP	/home/drk/tillage/datasets/human/dnase/encode/ENCSR026EOM/summary/coverage.w5	32	2	mean	DNASE:brain female embryo (85 days)	DNASE	DNase/brain female embryo (85 days)	DNase	TRUE	FALSE	FALSE	FALSE	FALSE	FALSE	FALSE	FALSE	FALSE	FALSE	FALSE	FALSE	FALSE	FALSE
180	0	ENCFF920AZN	/home/drk/tillage/datasets/human/dnase/encode/ENCSR033DQS/summary/coverage.w5	32	2	mean	DNASE:muscle of leg male embryo (97 days)	DNASE	DNase/muscle of leg male embryo (97 days)	DNase	TRUE	FALSE	FALSE	FALSE	FALSE	FALSE	FALSE	FALSE	FALSE	FALSE	FALSE	FALSE	FALSE	FALSE
181	0	ENCFF577QJI	/home/drk/tillage/datasets/human/dnase/encode/ENCSR033STL/summary/coverage.w5	32	2	mean	DNASE:muscle of back female embryo (105 days)	DNASE	DNase/muscle of back female embryo (105 days)	DNase	TRUE	FALSE	FALSE	FALSE	FALSE	FALSE	FALSE	FALSE	FALSE	FALSE	FALSE	FALSE	FALSE	FALSE
182	0	ENCFF681MHT	/home/drk/tillage/datasets/human/dnase/encode/ENCSR035QHH/summary/coverage.w5	32	2	mean	DNASE:placenta female embryo (113 days)	DNASE	DNase/placenta female embryo (113 days)	DNase	TRUE	FALSE	FALSE	FALSE	FALSE	FALSE	FALSE	FALSE	FALSE	FALSE	FALSE	FALSE	FALSE	FALSE
183	0	ENCFF971NFK	/home/drk/tillage/datasets/human/dnase/encode/ENCSR035RVH/summary/coverage.w5	32	2	mean	DNASE:foreskin keratinocyte male newborn	DNASE	DNase/foreskin keratinocyte male newborn	DNase	TRUE	FALSE	FALSE	FALSE	FALSE	FALSE	FALSE	FALSE	FALSE	TRUE	FALSE	FALSE	FALSE	FALSE
184	0	ENCFF842TPR	/home/drk/tillage/datasets/human/dnase/encode/ENCSR036VRV/summary/coverage.w5	32	2	mean	DNASE:right kidney female embryo (107 days)	DNASE	DNase/right kidney female embryo (107 days)	DNase	TRUE	FALSE	FALSE	FALSE	FALSE	FALSE	FALSE	FALSE	FALSE	FALSE	FALSE	FALSE	FALSE	FALSE
185	0	ENCFF076JMD	/home/drk/tillage/datasets/human/dnase/encode/ENCSR037PGI/summary/coverage.w5	32	2	mean	DNASE:RCC 7860	DNASE	DNase/RCC 7860	DNase	TRUE	FALSE	FALSE	FALSE	FALSE	FALSE	FALSE	FALSE	FALSE	FALSE	FALSE	FALSE	FALSE	FALSE
186	0	ENCFF188JVI	/home/drk/tillage/datasets/human/dnase/encode/ENCSR038XTK/summary/coverage.w5	32	2	mean	DNASE:colon epithelial cell line	DNASE	DNase/colon epithelial cell line	DNase	TRUE	FALSE	FALSE	FALSE	FALSE	FALSE	FALSE	FALSE	FALSE	FALSE	FALSE	FALSE	FALSE	FALSE
187	0	ENCFF269PEU	/home/drk/tillage/datasets/human/dnase/encode/ENCSR039ZVQ/summary/coverage.w5	32	2	mean	DNASE:left renal cortex interstitium male embryo (120 days)	DNASE	DNase/left renal cortex interstitium male embryo (120 days)	DNase	TRUE	FALSE	FALSE	FALSE	FALSE	FALSE	FALSE	FALSE	FALSE	FALSE	FALSE	FALSE	FALSE	FALSE
188	0	ENCFF400NBT	/home/drk/tillage/datasets/human/dnase/encode/ENCSR040DGJ/summary/coverage.w5	32	2	mean	DNASE:T-cell	DNASE	DNase/T-cell	DNase	TRUE	FALSE	FALSE	FALSE	FALSE	FALSE	FALSE	FALSE	FALSE	FALSE	FALSE	FALSE	FALSE	FALSE
189	0	ENCFF304TGP	/home/drk/tillage/datasets/human/dnase/encode/ENCSR047FNH/summary/coverage.w5	32	2	mean	DNASE:large intestine male embryo (113 days)	DNASE	DNase/large intestine male embryo (113 days)	DNase	TRUE	FALSE	FALSE	FALSE	FALSE	FALSE	FALSE	FALSE	FALSE	FALSE	FALSE	FALSE	FALSE	FALSE
190	0	ENCFF999OEJ	/home/drk/tillage/datasets/human/dnase/encode/ENCSR052AWE/summary/coverage.w5	32	2	mean	DNASE:PC-3	DNASE	DNase/PC-3	DNase	TRUE	FALSE	FALSE	FALSE	FALSE	FALSE	FALSE	FALSE	FALSE	FALSE	FALSE	FALSE	FALSE	FALSE
191	0	ENCFF813VDR	/home/drk/tillage/datasets/human/dnase/encode/ENCSR059LXL/summary/coverage.w5	32	2	mean	DNASE:muscle of leg male embryo (96 days)	DNASE	DNase/muscle of leg male embryo (96 days)	DNase	TRUE	FALSE	FALSE	FALSE	FALSE	FALSE	FALSE	FALSE	FALSE	FALSE	FALSE	FALSE	FALSE	FALSE
192	0	ENCFF613SVD	/home/drk/tillage/datasets/human/dnase/encode/ENCSR060BFU/summary/coverage.w5	32	2	mean	DNASE:adrenal gland embryo (96 days)	DNASE	DNase/adrenal gland embryo (96 days)	DNase	TRUE	FALSE	FALSE	FALSE	FALSE	FALSE	FALSE	FALSE	FALSE	FALSE	FALSE	FALSE	FALSE	FALSE
193	0	ENCFF519PNO	/home/drk/tillage/datasets/human/dnase/encode/ENCSR060HPL/summary/coverage.w5	32	2	mean	DNASE:coronary artery female adult (53 years)	DNASE	DNase/coronary artery female adult (53 years)	DNase	TRUE	FALSE	FALSE	FALSE	FALSE	FALSE	FALSE	FALSE	FALSE	FALSE	FALSE	FALSE	FALSE	FALSE
194	0	ENCFF022OWT	/home/drk/tillage/datasets/human/dnase/encode/ENCSR062DUU/summary/coverage.w5	32	2	mean	DNASE:stomach female embryo (105 days)	DNASE	DNase/stomach female embryo (105 days)	DNase	TRUE	FALSE	FALSE	FALSE	FALSE	FALSE	FALSE	FALSE	FALSE	FALSE	FALSE	FALSE	FALSE	FALSE
195	0	ENCFF529MMP	/home/drk/tillage/datasets/human/dnase/encode/ENCSR062DXC/summary/coverage.w5	32	2	mean	DNASE:muscle of arm female embryo (115 days)	DNASE	DNase/muscle of arm female embryo (115 days)	DNase	TRUE	FALSE	FALSE	FALSE	FALSE	FALSE	FALSE	FALSE	FALSE	FALSE	FALSE	FALSE	FALSE	FALSE
196	0	ENCFF854MAD	/home/drk/tillage/datasets/human/dnase/encode/ENCSR064GBK/summary/coverage.w5	32	2	mean	DNASE:heart female embryo (91 day)	DNASE	DNase/heart female embryo (91 day)	DNase	TRUE	FALSE	FALSE	FALSE	FALSE	FALSE	FALSE	FALSE	FALSE	FALSE	FALSE	FALSE	FALSE	FALSE
197	0	ENCFF734DOF	/home/drk/tillage/datasets/human/dnase/encode/ENCSR066WZJ/summary/coverage.w5	32	2	mean	DNASE:kidney embryo (80 days)	DNASE	DNase/kidney embryo (80 days)	DNase	TRUE	FALSE	FALSE	FALSE	FALSE	FALSE	FALSE	FALSE	FALSE	FALSE	FALSE	FALSE	FALSE	FALSE
198	0	ENCFF678EIG	/home/drk/tillage/datasets/human/dnase/encode/ENCSR070CMW/summary/coverage.w5	32	2	mean	DNASE:heart left ventricle female adult (53 years)	DNASE	DNase/heart left ventricle female adult (53 years)	DNase	TRUE	FALSE	FALSE	FALSE	FALSE	FALSE	FALSE	FALSE	FALSE	FALSE	FALSE	FALSE	FALSE	FALSE
199	0	ENCFF581JDF	/home/drk/tillage/datasets/human/dnase/encode/ENCSR072NBR/summary/coverage.w5	32	2	mean	DNASE:muscle of back female embryo (98 days)	DNASE	DNase/muscle of back female embryo (98 days)	DNase	TRUE	FALSE	FALSE	FALSE	FALSE	FALSE	FALSE	FALSE	FALSE	FALSE	FALSE	FALSE	FALSE	FALSE
200	0	ENCFF475YJR	/home/drk/tillage/datasets/human/dnase/encode/ENCSR076YBB/summary/coverage.w5	32	2	mean	DNASE:lung male embryo (108 days)	DNASE	DNase/lung male embryo (108 days)	DNase	TRUE	FALSE	FALSE	FALSE	FALSE	FALSE	FALSE	FALSE	FALSE	FALSE	FALSE	FALSE	FALSE	FALSE
201	0	ENCFF146VLD	/home/drk/tillage/datasets/human/dnase/encode/ENCSR080ISA/summary/coverage.w5	32	2	mean	DNASE:tibial artery female adult (53 years)	DNASE	DNase/tibial artery female adult (53 years)	DNase	TRUE	FALSE	FALSE	FALSE	FALSE	FALSE	FALSE	FALSE	FALSE	FALSE	FALSE	FALSE	FALSE	FALSE
202	0	ENCFF580LWU	/home/drk/tillage/datasets/human/dnase/encode/ENCSR080PZL/summary/coverage.w5	32	2	mean	DNASE:adrenal gland male embryo (101 day)	DNASE	DNase/adrenal gland male embryo (101 day)	DNase	TRUE	FALSE	FALSE	FALSE	FALSE	FALSE	FALSE	FALSE	FALSE	FALSE	FALSE	FALSE	FALSE	FALSE
203	0	ENCFF192KLJ	/home/drk/tillage/datasets/human/dnase/encode/ENCSR082JCE/summary/coverage.w5	32	2	mean	DNASE:kidney female embryo (121 day)	DNASE	DNase/kidney female embryo (121 day)	DNase	TRUE	FALSE	FALSE	FALSE	FALSE	FALSE	FALSE	FALSE	FALSE	FALSE	FALSE	FALSE	FALSE	FALSE
204	0	ENCFF534VWZ	/home/drk/tillage/datasets/human/dnase/encode/ENCSR082XEU/summary/coverage.w5	32	2	mean	DNASE:stomach female embryo (107 days)	DNASE	DNase/stomach female embryo (107 days)	DNase	TRUE	FALSE	FALSE	FALSE	FALSE	FALSE	FALSE	FALSE	FALSE	FALSE	FALSE	FALSE	FALSE	FALSE
205	0	ENCFF343DFM	/home/drk/tillage/datasets/human/dnase/encode/ENCSR083FBK/summary/coverage.w5	32	2	mean	DNASE:small intestine female embryo (110 days)	DNASE	DNase/small intestine female embryo (110 days)	DNase	TRUE	FALSE	FALSE	FALSE	FALSE	FALSE	FALSE	FALSE	FALSE	FALSE	FALSE	FALSE	FALSE	FALSE
206	0	ENCFF723FDT	/home/drk/tillage/datasets/human/dnase/encode/ENCSR083STA/summary/coverage.w5	32	2	mean	DNASE:MG63	DNASE	DNase/MG63	DNase	TRUE	FALSE	FALSE	FALSE	FALSE	FALSE	FALSE	FALSE	FALSE	FALSE	FALSE	FALSE	FALSE	FALSE
207	0	ENCFF792NVL	/home/drk/tillage/datasets/human/dnase/encode/ENCSR092OFK/summary/coverage.w5	32	2	mean	DNASE:skin of body female embryo (82 days)	DNASE	DNase/skin of body female embryo (82 days)	DNase	TRUE	FALSE	FALSE	FALSE	FALSE	FALSE	FALSE	FALSE	FALSE	FALSE	FALSE	FALSE	FALSE	FALSE
208	0	ENCFF617ONE	/home/drk/tillage/datasets/human/dnase/encode/ENCSR092WMD/summary/coverage.w5	32	2	mean	DNASE:left renal cortex interstitium male embryo (105 days)	DNASE	DNase/left renal cortex interstitium male embryo (105 days)	DNase	TRUE	FALSE	FALSE	FALSE	FALSE	FALSE	FALSE	FALSE	FALSE	FALSE	FALSE	FALSE	FALSE	FALSE
209	0	ENCFF873DWP	/home/drk/tillage/datasets/human/dnase/encode/ENCSR095GWE/summary/coverage.w5	32	2	mean	DNASE:stomach male embryo (58 days) and male embryo (76 days)	DNASE	DNase/stomach male embryo (58 days) and male embryo (76 days)	DNase	TRUE	FALSE	FALSE	FALSE	FALSE	FALSE	FALSE	FALSE	FALSE	FALSE	FALSE	FALSE	FALSE	FALSE
210	0	ENCFF862JVF	/home/drk/tillage/datasets/human/dnase/encode/ENCSR097BWW/summary/coverage.w5	32	2	mean	DNASE:left kidney female embryo (59 days) and male embryo (91 day)	DNASE	DNase/left kidney female embryo (59 days) and male embryo (91 day)	DNase	TRUE	FALSE	FALSE	FALSE	FALSE	FALSE	FALSE	FALSE	FALSE	FALSE	FALSE	FALSE	FALSE	FALSE
211	0	ENCFF996GHG	/home/drk/tillage/datasets/human/dnase/encode/ENCSR098PTC/summary/coverage.w5	32	2	mean	DNASE:hematopoietic multipotent progenitor cell	DNASE	DNase/hematopoietic multipotent progenitor cell	DNase	TRUE	FALSE	FALSE	FALSE	FALSE	FALSE	FALSE	FALSE	FALSE	FALSE	FALSE	FALSE	FALSE	FALSE
212	0	ENCFF969UJW	/home/drk/tillage/datasets/human/dnase/encode/ENCSR106OKX/summary/coverage.w5	32	2	mean	DNASE:kidney female embryo (120 days)	DNASE	DNase/kidney female embryo (120 days)	DNase	TRUE	FALSE	FALSE	FALSE	FALSE	FALSE	FALSE	FALSE	FALSE	FALSE	FALSE	FALSE	FALSE	FALSE
213	0	ENCFF413KYW	/home/drk/tillage/datasets/human/dnase/encode/ENCSR106RBR/summary/coverage.w5	32	2	mean	DNASE:muscle of back female embryo (115 days)	DNASE	DNase/muscle of back female embryo (115 days)	DNase	TRUE	FALSE	FALSE	FALSE	FALSE	FALSE	FALSE	FALSE	FALSE	FALSE	FALSE	FALSE	FALSE	FALSE
214	0	ENCFF771PWA	/home/drk/tillage/datasets/human/dnase/encode/ENCSR115YPI/summary/coverage.w5	32	2	mean	DNASE:hematopoietic multipotent progenitor cell male adult (25 years) treated with erythropoietin for 20 days, hydrocortisone succinate for 20 days, kit ligand for 20 days, interleukin-3 for 20 days	DNASE	DNase/hematopoietic multipotent progenitor cell male adult (25 years) treated with erythropoietin for 20 days, hydrocortisone succinate for 20 days, kit ligand for 20 days, interleukin-3 for 20 days	DNase	TRUE	FALSE	FALSE	FALSE	FALSE	FALSE	FALSE	FALSE	FALSE	FALSE	FALSE	FALSE	FALSE	FALSE
215	0	ENCFF671BMS	/home/drk/tillage/datasets/human/dnase/encode/ENCSR116WWW/summary/coverage.w5	32	2	mean	DNASE:small intestine female embryo (120 days)	DNASE	DNase/small intestine female embryo (120 days)	DNase	TRUE	FALSE	FALSE	FALSE	FALSE	FALSE	FALSE	FALSE	FALSE	FALSE	FALSE	FALSE	FALSE	FALSE
216	0	ENCFF657KLL	/home/drk/tillage/datasets/human/dnase/encode/ENCSR118WIQ/summary/coverage.w5	32	2	mean	DNASE:brain embryo (112 days)	DNASE	DNase/brain embryo (112 days)	DNase	TRUE	FALSE	FALSE	FALSE	FALSE	FALSE	FALSE	FALSE	FALSE	FALSE	FALSE	FALSE	FALSE	FALSE
217	0	ENCFF424IXN	/home/drk/tillage/datasets/human/dnase/encode/ENCSR119HXE/summary/coverage.w5	32	2	mean	DNASE:stomach female embryo (105 days)	DNASE	DNase/stomach female embryo (105 days)	DNase	TRUE	FALSE	FALSE	FALSE	FALSE	FALSE	FALSE	FALSE	FALSE	FALSE	FALSE	FALSE	FALSE	FALSE
218	0	ENCFF415LNY	/home/drk/tillage/datasets/human/dnase/encode/ENCSR120LVW/summary/coverage.w5	32	2	mean	DNASE:left kidney female embryo (98 days)	DNASE	DNase/left kidney female embryo (98 days)	DNase	TRUE	FALSE	FALSE	FALSE	FALSE	FALSE	FALSE	FALSE	FALSE	FALSE	FALSE	FALSE	FALSE	FALSE
219	0	ENCFF248OBP	/home/drk/tillage/datasets/human/dnase/encode/ENCSR121ZSL/summary/coverage.w5	32	2	mean	DNASE:trophoblast cell embryo (21 week)	DNASE	DNase/trophoblast cell embryo (21 week)	DNase	TRUE	FALSE	FALSE	FALSE	FALSE	FALSE	FALSE	FALSE	FALSE	FALSE	FALSE	FALSE	FALSE	FALSE
220	0	ENCFF328DCV	/home/drk/tillage/datasets/human/dnase/encode/ENCSR122VUW/summary/coverage.w5	32	2	mean	DNASE:common myeloid progenitor, CD34-positive female adult (27 years)	DNASE	DNase/common myeloid progenitor, CD34-positive female adult (27 years)	DNase	TRUE	FALSE	FALSE	FALSE	FALSE	FALSE	FALSE	FALSE	FALSE	FALSE	FALSE	FALSE	FALSE	FALSE
221	0	ENCFF681KGX	/home/drk/tillage/datasets/human/dnase/encode/ENCSR127PWK/summary/coverage.w5	32	2	mean	DNASE:eye female embryo (76 days)	DNASE	DNase/eye female embryo (76 days)	DNase	TRUE	FALSE	FALSE	FALSE	FALSE	FALSE	FALSE	FALSE	FALSE	FALSE	FALSE	FALSE	FALSE	FALSE
222	0	ENCFF332EJM	/home/drk/tillage/datasets/human/dnase/encode/ENCSR129KIV/summary/coverage.w5	32	2	mean	DNASE:renal cortex interstitium male embryo (108 days)	DNASE	DNase/renal cortex interstitium male embryo (108 days)	DNase	TRUE	FALSE	FALSE	FALSE	FALSE	FALSE	FALSE	FALSE	FALSE	FALSE	FALSE	FALSE	FALSE	FALSE
223	0	ENCFF987HVM	/home/drk/tillage/datasets/human/dnase/encode/ENCSR129TSG/summary/coverage.w5	32	2	mean	DNASE:placenta female embryo (108 days)	DNASE	DNase/placenta female embryo (108 days)	DNase	TRUE	FALSE	FALSE	FALSE	FALSE	FALSE	FALSE	FALSE	FALSE	FALSE	FALSE	FALSE	FALSE	FALSE
224	0	ENCFF922TBR	/home/drk/tillage/datasets/human/dnase/encode/ENCSR131JVA/summary/coverage.w5	32	2	mean	DNASE:stomach female adult (53 years)	DNASE	DNase/stomach female adult (53 years)	DNase	TRUE	FALSE	FALSE	FALSE	FALSE	FALSE	FALSE	FALSE	FALSE	FALSE	FALSE	FALSE	FALSE	FALSE
225	0	ENCFF209YFM	/home/drk/tillage/datasets/human/dnase/encode/ENCSR133KBX/summary/coverage.w5	32	2	mean	DNASE:small intestine female embryo (107 days)	DNASE	DNase/small intestine female embryo (107 days)	DNase	TRUE	FALSE	FALSE	FALSE	FALSE	FALSE	FALSE	FALSE	FALSE	FALSE	FALSE	FALSE	FALSE	FALSE
226	0	ENCFF811EUQ	/home/drk/tillage/datasets/human/dnase/encode/ENCSR133SPH/summary/coverage.w5	32	2	mean	DNASE:large intestine female embryo (120 days)	DNASE	DNase/large intestine female embryo (120 days)	DNase	TRUE	FALSE	FALSE	FALSE	FALSE	FALSE	FALSE	FALSE	FALSE	FALSE	FALSE	FALSE	FALSE	FALSE
227	0	ENCFF798YGS	/home/drk/tillage/datasets/human/dnase/encode/ENCSR136KEL/summary/coverage.w5	32	2	mean	DNASE:kidney glomerular epithelial cell male adult (43 years) and male adult (62 years)	DNASE	DNase/kidney glomerular epithelial cell male adult (43 years) and male adult (62 years)	DNase	TRUE	FALSE	FALSE	FALSE	FALSE	FALSE	FALSE	FALSE	FALSE	FALSE	FALSE	FALSE	FALSE	FALSE
228	0	ENCFF319GAX	/home/drk/tillage/datasets/human/dnase/encode/ENCSR141DMX/summary/coverage.w5	32	2	mean	DNASE:renal pelvis female embryo (96 days)	DNASE	DNase/renal pelvis female embryo (96 days)	DNase	TRUE	FALSE	FALSE	FALSE	FALSE	FALSE	FALSE	FALSE	FALSE	FALSE	FALSE	FALSE	FALSE	FALSE
229	0	ENCFF083VCD	/home/drk/tillage/datasets/human/dnase/encode/ENCSR141IUS/summary/coverage.w5	32	2	mean	DNASE:lung female embryo (76 days)	DNASE	DNase/lung female embryo (76 days)	DNase	TRUE	FALSE	FALSE	FALSE	FALSE	FALSE	FALSE	FALSE	FALSE	FALSE	FALSE	FALSE	FALSE	FALSE
230	0	ENCFF044CTX	/home/drk/tillage/datasets/human/dnase/encode/ENCSR141NSQ/summary/coverage.w5	32	2	mean	DNASE:muscle of back male embryo (104 days)	DNASE	DNase/muscle of back male embryo (104 days)	DNase	TRUE	FALSE	FALSE	FALSE	FALSE	FALSE	FALSE	FALSE	FALSE	FALSE	FALSE	FALSE	FALSE	FALSE
231	0	ENCFF899HCF	/home/drk/tillage/datasets/human/dnase/encode/ENCSR141VGA/summary/coverage.w5	32	2	mean	DNASE:lung female embryo (85 days)	DNASE	DNase/lung female embryo (85 days)	DNase	TRUE	FALSE	FALSE	FALSE	FALSE	FALSE	FALSE	FALSE	FALSE	FALSE	FALSE	FALSE	FALSE	FALSE
232	0	ENCFF085EFX	/home/drk/tillage/datasets/human/dnase/encode/ENCSR148MFM/summary/coverage.w5	32	2	mean	DNASE:spinal cord male embryo (105 days)	DNASE	DNase/spinal cord male embryo (105 days)	DNase	TRUE	FALSE	FALSE	FALSE	FALSE	FALSE	FALSE	FALSE	FALSE	FALSE	FALSE	FALSE	FALSE	FALSE
233	0	ENCFF833WVM	/home/drk/tillage/datasets/human/dnase/encode/ENCSR148VUP/summary/coverage.w5	32	2	mean	DNASE:hematopoietic multipotent progenitor cell treated with interleukin-3 for 4 days, kit ligand for 4 days, hydrocortisone succinate for 4 days, erythropoietin for 4 days	DNASE	DNase/hematopoietic multipotent progenitor cell treated with interleukin-3 for 4 days, kit ligand for 4 days, hydrocortisone succinate for 4 days, erythropoietin for 4 days	DNase	TRUE	FALSE	FALSE	FALSE	FALSE	FALSE	FALSE	FALSE	FALSE	FALSE	FALSE	FALSE	FALSE	FALSE
234	0	ENCFF577SOF	/home/drk/tillage/datasets/human/dnase/encode/ENCSR149XIL/summary/coverage.w5	32	2	mean	DNASE:HepG2	DNASE	DNase/HepG2	DNase	TRUE	FALSE	FALSE	FALSE	FALSE	FALSE	FALSE	FALSE	FALSE	FALSE	FALSE	FALSE	FALSE	TRUE
235	0	ENCFF366GCX	/home/drk/tillage/datasets/human/dnase/encode/ENCSR153LHP/summary/coverage.w5	32	2	mean	DNASE:foreskin fibroblast male newborn	DNASE	DNase/foreskin fibroblast male newborn	DNase	TRUE	FALSE	FALSE	FALSE	FALSE	FALSE	FALSE	FALSE	FALSE	FALSE	FALSE	FALSE	FALSE	FALSE
236	0	ENCFF575XEK	/home/drk/tillage/datasets/human/dnase/encode/ENCSR154OUQ/summary/coverage.w5	32	2	mean	DNASE:omental fat pad female adult (53 years)	DNASE	DNase/omental fat pad female adult (53 years)	DNase	TRUE	FALSE	FALSE	FALSE	FALSE	FALSE	FALSE	FALSE	FALSE	FALSE	FALSE	FALSE	FALSE	FALSE
237	0	ENCFF207LXN	/home/drk/tillage/datasets/human/dnase/encode/ENCSR154YPL/summary/coverage.w5	32	2	mean	DNASE:large intestine female embryo (110 days)	DNASE	DNase/large intestine female embryo (110 days)	DNase	TRUE	FALSE	FALSE	FALSE	FALSE	FALSE	FALSE	FALSE	FALSE	FALSE	FALSE	FALSE	FALSE	FALSE
238	0	ENCFF604EJP	/home/drk/tillage/datasets/human/dnase/encode/ENCSR154ZNQ/summary/coverage.w5	32	2	mean	DNASE:heart female embryo (105 days)	DNASE	DNase/heart female embryo (105 days)	DNase	TRUE	FALSE	FALSE	FALSE	FALSE	FALSE	FALSE	FALSE	FALSE	FALSE	FALSE	FALSE	FALSE	FALSE
239	0	ENCFF365HVU	/home/drk/tillage/datasets/human/dnase/encode/ENCSR155NPL/summary/coverage.w5	32	2	mean	DNASE:renal cortex interstitium male embryo (113 days)	DNASE	DNase/renal cortex interstitium male embryo (113 days)	DNase	TRUE	FALSE	FALSE	FALSE	FALSE	FALSE	FALSE	FALSE	FALSE	FALSE	FALSE	FALSE	FALSE	FALSE
240	0	ENCFF064KBT	/home/drk/tillage/datasets/human/dnase/encode/ENCSR156CLC/summary/coverage.w5	32	2	mean	DNASE:brain female embryo (96 days)	DNASE	DNase/brain female embryo (96 days)	DNase	TRUE	FALSE	FALSE	FALSE	FALSE	FALSE	FALSE	FALSE	FALSE	FALSE	FALSE	FALSE	FALSE	FALSE
241	0	ENCFF677VKI	/home/drk/tillage/datasets/human/dnase/encode/ENCSR158VAT/summary/coverage.w5	32	2	mean	DNASE:thyroid gland male adult (37 years)	DNASE	DNase/thyroid gland male adult (37 years)	DNase	TRUE	FALSE	FALSE	FALSE	FALSE	FALSE	FALSE	FALSE	FALSE	FALSE	FALSE	FALSE	FALSE	FALSE
242	0	ENCFF068ZBX	/home/drk/tillage/datasets/human/dnase/encode/ENCSR158YXM/summary/coverage.w5	32	2	mean	DNASE:liver embryo (59 days) and embryo (80 days)	DNASE	DNase/liver embryo (59 days) and embryo (80 days)	DNase	TRUE	FALSE	FALSE	FALSE	FALSE	FALSE	FALSE	FALSE	FALSE	FALSE	FALSE	FALSE	FALSE	FALSE
243	0	ENCFF288HWP	/home/drk/tillage/datasets/human/dnase/encode/ENCSR163PKT/summary/coverage.w5	32	2	mean	DNASE:stomach male adult (54 years)	DNASE	DNase/stomach male adult (54 years)	DNase	TRUE	FALSE	FALSE	FALSE	FALSE	FALSE	FALSE	FALSE	FALSE	FALSE	FALSE	FALSE	FALSE	FALSE
244	0	ENCFF921GFL	/home/drk/tillage/datasets/human/dnase/encode/ENCSR164PQJ/summary/coverage.w5	32	2	mean	DNASE:thymus male embryo (127 days)	DNASE	DNase/thymus male embryo (127 days)	DNase	TRUE	FALSE	FALSE	FALSE	FALSE	FALSE	FALSE	FALSE	FALSE	FALSE	FALSE	FALSE	FALSE	FALSE
245	0	ENCFF414NAA	/home/drk/tillage/datasets/human/dnase/encode/ENCSR164WOF/summary/coverage.w5	32	2	mean	DNASE:upper lobe of left lung male adult (37 years)	DNASE	DNase/upper lobe of left lung male adult (37 years)	DNase	TRUE	FALSE	FALSE	FALSE	FALSE	FALSE	FALSE	FALSE	FALSE	FALSE	FALSE	FALSE	FALSE	FALSE
246	0	ENCFF131GBV	/home/drk/tillage/datasets/human/dnase/encode/ENCSR166KPV/summary/coverage.w5	32	2	mean	DNASE:endodermal cell	DNASE	DNase/endodermal cell	DNase	TRUE	FALSE	FALSE	FALSE	FALSE	FALSE	FALSE	FALSE	FALSE	FALSE	FALSE	FALSE	FALSE	FALSE
247	0	ENCFF016KEV	/home/drk/tillage/datasets/human/dnase/encode/ENCSR166TEE/summary/coverage.w5	32	2	mean	DNASE:forelimb muscle female embryo (108 days)	DNASE	DNase/forelimb muscle female embryo (108 days)	DNase	TRUE	FALSE	FALSE	FALSE	FALSE	FALSE	FALSE	FALSE	FALSE	FALSE	FALSE	FALSE	FALSE	FALSE
248	0	ENCFF522NPH	/home/drk/tillage/datasets/human/dnase/encode/ENCSR167JFX/summary/coverage.w5	32	2	mean	DNASE:CD4-positive, alpha-beta T cell male adult (37 years)	DNASE	DNase/CD4-positive, alpha-beta T cell male adult (37 years)	DNase	TRUE	FALSE	FALSE	FALSE	FALSE	FALSE	FALSE	FALSE	FALSE	FALSE	FALSE	FALSE	FALSE	FALSE
249	0	ENCFF858BSX	/home/drk/tillage/datasets/human/dnase/encode/ENCSR167XSQ/summary/coverage.w5	32	2	mean	DNASE:muscle of leg male embryo (101 day)	DNASE	DNase/muscle of leg male embryo (101 day)	DNase	TRUE	FALSE	FALSE	FALSE	FALSE	FALSE	FALSE	FALSE	FALSE	FALSE	FALSE	FALSE	FALSE	FALSE
250	0	ENCFF161KLK	/home/drk/tillage/datasets/human/dnase/encode/ENCSR171ADO/summary/coverage.w5	32	2	mean	DNASE:gastrocnemius medialis male adult (37 years)	DNASE	DNase/gastrocnemius medialis male adult (37 years)	DNase	TRUE	FALSE	FALSE	FALSE	FALSE	FALSE	FALSE	FALSE	FALSE	FALSE	FALSE	FALSE	FALSE	FALSE
251	0	ENCFF073UDC	/home/drk/tillage/datasets/human/dnase/encode/ENCSR171ETY/summary/coverage.w5	32	2	mean	DNASE:gastrocnemius medialis male adult (54 years)	DNASE	DNase/gastrocnemius medialis male adult (54 years)	DNase	TRUE	FALSE	FALSE	FALSE	FALSE	FALSE	FALSE	FALSE	FALSE	FALSE	FALSE	FALSE	FALSE	FALSE
252	0	ENCFF362OUW	/home/drk/tillage/datasets/human/dnase/encode/ENCSR172PVJ/summary/coverage.w5	32	2	mean	DNASE:stomach male embryo (91 day)	DNASE	DNase/stomach male embryo (91 day)	DNase	TRUE	FALSE	FALSE	FALSE	FALSE	FALSE	FALSE	FALSE	FALSE	FALSE	FALSE	FALSE	FALSE	FALSE
253	0	ENCFF499LIJ	/home/drk/tillage/datasets/human/dnase/encode/ENCSR174GXG/summary/coverage.w5	32	2	mean	DNASE:muscle of back male embryo (101 day)	DNASE	DNase/muscle of back male embryo (101 day)	DNase	TRUE	FALSE	FALSE	FALSE	FALSE	FALSE	FALSE	FALSE	FALSE	FALSE	FALSE	FALSE	FALSE	FALSE
254	0	ENCFF008DNO	/home/drk/tillage/datasets/human/dnase/encode/ENCSR174JMM/summary/coverage.w5	32	2	mean	DNASE:heart female embryo (117 days)	DNASE	DNase/heart female embryo (117 days)	DNase	TRUE	FALSE	FALSE	FALSE	FALSE	FALSE	FALSE	FALSE	FALSE	FALSE	FALSE	FALSE	FALSE	FALSE
255	0	ENCFF294LJN	/home/drk/tillage/datasets/human/dnase/encode/ENCSR175IWT/summary/coverage.w5	32	2	mean	DNASE:kidney tubule cell female adult (80 years) and male adult (62 years)	DNASE	DNase/kidney tubule cell female adult (80 years) and male adult (62 years)	DNase	TRUE	FALSE	FALSE	FALSE	FALSE	FALSE	FALSE	FALSE	FALSE	FALSE	FALSE	FALSE	FALSE	FALSE
256	0	ENCFF433QRU	/home/drk/tillage/datasets/human/dnase/encode/ENCSR176KYD/summary/coverage.w5	32	2	mean	DNASE:fibroblast of skin of abdomen male embryo (97 days)	DNASE	DNase/fibroblast of skin of abdomen male embryo (97 days)	DNase	TRUE	FALSE	FALSE	FALSE	FALSE	FALSE	FALSE	FALSE	FALSE	FALSE	FALSE	FALSE	FALSE	FALSE
257	0	ENCFF230OUF	/home/drk/tillage/datasets/human/dnase/encode/ENCSR178JBL/summary/coverage.w5	32	2	mean	DNASE:pancreas male adult (34 years)	DNASE	DNase/pancreas male adult (34 years)	DNase	TRUE	FALSE	FALSE	FALSE	FALSE	FALSE	FALSE	FALSE	FALSE	FALSE	TRUE	FALSE	FALSE	FALSE
258	0	ENCFF532VGP	/home/drk/tillage/datasets/human/dnase/encode/ENCSR179CDH/summary/coverage.w5	32	2	mean	DNASE:trophoblast cell originated from H1-hESC	DNASE	DNase/trophoblast cell originated from H1-hESC	DNase	TRUE	FALSE	FALSE	FALSE	FALSE	FALSE	FALSE	FALSE	FALSE	FALSE	FALSE	FALSE	FALSE	FALSE
259	0	ENCFF401OYD	/home/drk/tillage/datasets/human/dnase/encode/ENCSR184DFF/summary/coverage.w5	32	2	mean	DNASE:left kidney male embryo (96 days)	DNASE	DNase/left kidney male embryo (96 days)	DNase	TRUE	FALSE	FALSE	FALSE	FALSE	FALSE	FALSE	FALSE	FALSE	FALSE	FALSE	FALSE	FALSE	FALSE
260	0	ENCFF338NJM	/home/drk/tillage/datasets/human/dnase/encode/ENCSR184LMY/summary/coverage.w5	32	2	mean	DNASE:skin fibroblast male embryo (97 days)	DNASE	DNase/skin fibroblast male embryo (97 days)	DNase	TRUE	FALSE	FALSE	FALSE	FALSE	FALSE	FALSE	FALSE	FALSE	FALSE	FALSE	FALSE	FALSE	FALSE
261	0	ENCFF378OWK	/home/drk/tillage/datasets/human/dnase/encode/ENCSR187PYY/summary/coverage.w5	32	2	mean	DNASE:brain female embryo (142 days)	DNASE	DNase/brain female embryo (142 days)	DNase	TRUE	FALSE	FALSE	FALSE	FALSE	FALSE	FALSE	FALSE	FALSE	FALSE	FALSE	FALSE	FALSE	FALSE
262	0	ENCFF687KFN	/home/drk/tillage/datasets/human/dnase/encode/ENCSR188JLO/summary/coverage.w5	32	2	mean	DNASE:small intestine male embryo (105 days)	DNASE	DNase/small intestine male embryo (105 days)	DNase	TRUE	FALSE	FALSE	FALSE	FALSE	FALSE	FALSE	FALSE	FALSE	FALSE	FALSE	FALSE	FALSE	FALSE
263	0	ENCFF509TTX	/home/drk/tillage/datasets/human/dnase/encode/ENCSR189YJQ/summary/coverage.w5	32	2	mean	DNASE:heart female embryo (110 days)	DNASE	DNase/heart female embryo (110 days)	DNase	TRUE	FALSE	FALSE	FALSE	FALSE	FALSE	FALSE	FALSE	FALSE	FALSE	FALSE	FALSE	FALSE	FALSE
264	0	ENCFF103KGP	/home/drk/tillage/datasets/human/dnase/encode/ENCSR191EII/summary/coverage.w5	32	2	mean	DNASE:common myeloid progenitor, CD34-positive female	DNASE	DNase/common myeloid progenitor, CD34-positive female	DNase	TRUE	FALSE	FALSE	FALSE	FALSE	FALSE	FALSE	FALSE	FALSE	FALSE	FALSE	FALSE	FALSE	FALSE
265	0	ENCFF452CPH	/home/drk/tillage/datasets/human/dnase/encode/ENCSR191FOV/summary/coverage.w5	32	2	mean	DNASE:adrenal gland male adult (37 years)	DNASE	DNase/adrenal gland male adult (37 years)	DNase	TRUE	FALSE	FALSE	FALSE	FALSE	FALSE	FALSE	FALSE	FALSE	FALSE	FALSE	FALSE	FALSE	FALSE
266	0	ENCFF748UWO	/home/drk/tillage/datasets/human/dnase/encode/ENCSR193LYA/summary/coverage.w5	32	2	mean	DNASE:muscle of back female embryo (85 days)	DNASE	DNase/muscle of back female embryo (85 days)	DNase	TRUE	FALSE	FALSE	FALSE	FALSE	FALSE	FALSE	FALSE	FALSE	FALSE	FALSE	FALSE	FALSE	FALSE
267	0	ENCFF875TFI	/home/drk/tillage/datasets/human/dnase/encode/ENCSR198JXW/summary/coverage.w5	32	2	mean	DNASE:muscle of leg female embryo (85 days)	DNASE	DNase/muscle of leg female embryo (85 days)	DNase	TRUE	FALSE	FALSE	FALSE	FALSE	FALSE	FALSE	FALSE	FALSE	FALSE	FALSE	FALSE	FALSE	FALSE
268	0	ENCFF340RUK	/home/drk/tillage/datasets/human/dnase/encode/ENCSR206FSY/summary/coverage.w5	32	2	mean	DNASE:Peyer's patch male adult (54 years)	DNASE	DNase/Peyer's patch male adult (54 years)	DNase	TRUE	FALSE	FALSE	FALSE	FALSE	FALSE	FALSE	FALSE	FALSE	FALSE	FALSE	FALSE	FALSE	FALSE
269	0	ENCFF410CYG	/home/drk/tillage/datasets/human/dnase/encode/ENCSR207TUX/summary/coverage.w5	32	2	mean	DNASE:amniotic stem cell	DNASE	DNase/amniotic stem cell	DNase	TRUE	FALSE	FALSE	FALSE	FALSE	FALSE	FALSE	FALSE	FALSE	FALSE	FALSE	FALSE	FALSE	FALSE
270	0	ENCFF978RWQ	/home/drk/tillage/datasets/human/dnase/encode/ENCSR208DMX/summary/coverage.w5	32	2	mean	DNASE:stomach female embryo (98 days)	DNASE	DNase/stomach female embryo (98 days)	DNase	TRUE	FALSE	FALSE	FALSE	FALSE	FALSE	FALSE	FALSE	FALSE	FALSE	FALSE	FALSE	FALSE	FALSE
271	0	ENCFF584GYN	/home/drk/tillage/datasets/human/dnase/encode/ENCSR214QEO/summary/coverage.w5	32	2	mean	DNASE:large intestine female embryo (91 day)	DNASE	DNase/large intestine female embryo (91 day)	DNase	TRUE	FALSE	FALSE	FALSE	FALSE	FALSE	FALSE	FALSE	FALSE	FALSE	FALSE	FALSE	FALSE	FALSE
272	0	ENCFF029QDT	/home/drk/tillage/datasets/human/dnase/encode/ENCSR214XJO/summary/coverage.w5	32	2	mean	DNASE:lung female embryo (120 days)	DNASE	DNase/lung female embryo (120 days)	DNase	TRUE	FALSE	FALSE	FALSE	FALSE	FALSE	FALSE	FALSE	FALSE	FALSE	FALSE	FALSE	FALSE	FALSE
273	0	ENCFF285PVN	/home/drk/tillage/datasets/human/dnase/encode/ENCSR217RVH/summary/coverage.w5	32	2	mean	DNASE:skin fibroblast male embryo (97 days)	DNASE	DNase/skin fibroblast male embryo (97 days)	DNase	TRUE	FALSE	FALSE	FALSE	FALSE	FALSE	FALSE	FALSE	FALSE	FALSE	FALSE	FALSE	FALSE	FALSE
274	0	ENCFF726FED	/home/drk/tillage/datasets/human/dnase/encode/ENCSR217SET/summary/coverage.w5	32	2	mean	DNASE:SW480	DNASE	DNase/SW480	DNase	TRUE	FALSE	FALSE	FALSE	FALSE	FALSE	FALSE	FALSE	FALSE	FALSE	FALSE	FALSE	FALSE	FALSE
275	0	ENCFF711EJL	/home/drk/tillage/datasets/human/dnase/encode/ENCSR217TAW/summary/coverage.w5	32	2	mean	DNASE:GM23248	DNASE	DNase/GM23248	DNase	TRUE	FALSE	FALSE	FALSE	FALSE	FALSE	FALSE	FALSE	FALSE	FALSE	FALSE	FALSE	FALSE	FALSE
276	0	ENCFF484VHZ	/home/drk/tillage/datasets/human/dnase/encode/ENCSR217YRJ/summary/coverage.w5	32	2	mean	DNASE:muscle of trunk female embryo (120 days)	DNASE	DNase/muscle of trunk female embryo (120 days)	DNase	TRUE	FALSE	FALSE	FALSE	FALSE	FALSE	FALSE	FALSE	FALSE	FALSE	FALSE	FALSE	FALSE	FALSE
277	0	ENCFF639JCH	/home/drk/tillage/datasets/human/dnase/encode/ENCSR224FOA/summary/coverage.w5	32	2	mean	DNASE:islet precursor cell	DNASE	DNase/islet precursor cell	DNase	TRUE	FALSE	FALSE	FALSE	FALSE	FALSE	FALSE	FALSE	FALSE	FALSE	FALSE	FALSE	FALSE	FALSE
278	0	ENCFF151SBP	/home/drk/tillage/datasets/human/dnase/encode/ENCSR224IYD/summary/coverage.w5	32	2	mean	DNASE:medulla oblongata male adult (78 years) and male adult (84 years)	DNASE	DNase/medulla oblongata male adult (78 years) and male adult (84 years)	DNase	TRUE	FALSE	FALSE	FALSE	FALSE	FALSE	FALSE	FALSE	FALSE	FALSE	FALSE	FALSE	FALSE	FALSE
279	0	ENCFF640UAZ	/home/drk/tillage/datasets/human/dnase/encode/ENCSR228BOM/summary/coverage.w5	32	2	mean	DNASE:right lung male embryo (115 days)	DNASE	DNase/right lung male embryo (115 days)	DNase	TRUE	FALSE	FALSE	FALSE	FALSE	FALSE	FALSE	FALSE	FALSE	FALSE	FALSE	FALSE	FALSE	FALSE
280	0	ENCFF102SIK	/home/drk/tillage/datasets/human/dnase/encode/ENCSR228IKB/summary/coverage.w5	32	2	mean	DNASE:body of pancreas male adult (54 years)	DNASE	DNase/body of pancreas male adult (54 years)	DNase	TRUE	FALSE	FALSE	FALSE	FALSE	FALSE	FALSE	FALSE	FALSE	FALSE	TRUE	FALSE	FALSE	FALSE
281	0	ENCFF227VUS	/home/drk/tillage/datasets/human/dnase/encode/ENCSR228VNQ/summary/coverage.w5	32	2	mean	DNASE:mammary epithelial cell female adult (18 years)	DNASE	DNase/mammary epithelial cell female adult (18 years)	DNase	TRUE	FALSE	FALSE	FALSE	FALSE	FALSE	FALSE	FALSE	FALSE	FALSE	FALSE	FALSE	FALSE	FALSE
282	0	ENCFF082TEM	/home/drk/tillage/datasets/human/dnase/encode/ENCSR236SFP/summary/coverage.w5	32	2	mean	DNASE:gastrocnemius medialis female adult (51 year)	DNASE	DNase/gastrocnemius medialis female adult (51 year)	DNase	TRUE	FALSE	FALSE	FALSE	FALSE	FALSE	FALSE	FALSE	FALSE	FALSE	FALSE	FALSE	FALSE	FALSE
283	0	ENCFF037DUA	/home/drk/tillage/datasets/human/dnase/encode/ENCSR237WJY/summary/coverage.w5	32	2	mean	DNASE:uterus female adult (53 years)	DNASE	DNase/uterus female adult (53 years)	DNase	TRUE	FALSE	FALSE	FALSE	FALSE	FALSE	FALSE	FALSE	FALSE	FALSE	FALSE	FALSE	FALSE	FALSE
284	0	ENCFF818DSK	/home/drk/tillage/datasets/human/dnase/encode/ENCSR240TPI/summary/coverage.w5	32	2	mean	DNASE:ELR	DNASE	DNase/ELR	DNase	TRUE	FALSE	FALSE	FALSE	FALSE	FALSE	FALSE	FALSE	FALSE	FALSE	FALSE	FALSE	FALSE	FALSE
285	0	ENCFF037ZSW	/home/drk/tillage/datasets/human/dnase/encode/ENCSR244ZEJ/summary/coverage.w5	32	2	mean	DNASE:omental fat pad female adult (51 year)	DNASE	DNase/omental fat pad female adult (51 year)	DNase	TRUE	FALSE	FALSE	FALSE	FALSE	FALSE	FALSE	FALSE	FALSE	FALSE	FALSE	FALSE	FALSE	FALSE
286	0	ENCFF280CMC	/home/drk/tillage/datasets/human/dnase/encode/ENCSR246PXX/summary/coverage.w5	32	2	mean	DNASE:stomach male child (3 years)	DNASE	DNase/stomach male child (3 years)	DNase	TRUE	FALSE	FALSE	FALSE	FALSE	FALSE	FALSE	FALSE	FALSE	FALSE	FALSE	FALSE	FALSE	FALSE
287	0	ENCFF570XSN	/home/drk/tillage/datasets/human/dnase/encode/ENCSR247IUJ/summary/coverage.w5	32	2	mean	DNASE:B cell male adult (37 years)	DNASE	DNase/B cell male adult (37 years)	DNase	TRUE	FALSE	FALSE	FALSE	FALSE	FALSE	FALSE	FALSE	FALSE	FALSE	FALSE	FALSE	FALSE	FALSE
288	0	ENCFF113YFF	/home/drk/tillage/datasets/human/dnase/encode/ENCSR251UPG/summary/coverage.w5	32	2	mean	DNASE:foreskin fibroblast male newborn	DNASE	DNase/foreskin fibroblast male newborn	DNase	TRUE	FALSE	FALSE	FALSE	FALSE	FALSE	FALSE	FALSE	FALSE	FALSE	FALSE	FALSE	FALSE	FALSE
289	0	ENCFF981AOU	/home/drk/tillage/datasets/human/dnase/encode/ENCSR254AGA/summary/coverage.w5	32	2	mean	DNASE:renal cortex interstitium male embryo (91 day)	DNASE	DNase/renal cortex interstitium male embryo (91 day)	DNase	TRUE	FALSE	FALSE	FALSE	FALSE	FALSE	FALSE	FALSE	FALSE	FALSE	FALSE	FALSE	FALSE	FALSE
290	0	ENCFF828TLX	/home/drk/tillage/datasets/human/dnase/encode/ENCSR257BGZ/summary/coverage.w5	32	2	mean	DNASE:ACHN	DNASE	DNase/ACHN	DNase	TRUE	FALSE	FALSE	FALSE	FALSE	FALSE	FALSE	FALSE	FALSE	FALSE	FALSE	FALSE	FALSE	FALSE
291	0	ENCFF054DND	/home/drk/tillage/datasets/human/dnase/encode/ENCSR257CIZ/summary/coverage.w5	32	2	mean	DNASE:kidney tubule cell female adult (80 years) treated with 5 uM cisplatin	DNASE	DNase/kidney tubule cell female adult (80 years) treated with 5 uM cisplatin	DNase	TRUE	FALSE	FALSE	FALSE	FALSE	FALSE	FALSE	FALSE	FALSE	FALSE	FALSE	FALSE	FALSE	FALSE
292	0	ENCFF468WHL	/home/drk/tillage/datasets/human/dnase/encode/ENCSR258IBL/summary/coverage.w5	32	2	mean	DNASE:left renal pelvis male embryo (105 days)	DNASE	DNase/left renal pelvis male embryo (105 days)	DNase	TRUE	FALSE	FALSE	FALSE	FALSE	FALSE	FALSE	FALSE	FALSE	FALSE	FALSE	FALSE	FALSE	FALSE
293	0	ENCFF669AED	/home/drk/tillage/datasets/human/dnase/encode/ENCSR261SMF/summary/coverage.w5	32	2	mean	DNASE:iPS DF 6.9 male newborn	DNASE	DNase/iPS DF 6.9 male newborn	DNase	TRUE	FALSE	FALSE	FALSE	FALSE	FALSE	FALSE	FALSE	FALSE	FALSE	FALSE	FALSE	FALSE	FALSE
294	0	ENCFF369CRG	/home/drk/tillage/datasets/human/dnase/encode/ENCSR262QJC/summary/coverage.w5	32	2	mean	DNASE:kidney male embryo (87 days)	DNASE	DNase/kidney male embryo (87 days)	DNase	TRUE	FALSE	FALSE	FALSE	FALSE	FALSE	FALSE	FALSE	FALSE	FALSE	FALSE	FALSE	FALSE	FALSE
295	0	ENCFF784RSW	/home/drk/tillage/datasets/human/dnase/encode/ENCSR263IGU/summary/coverage.w5	32	2	mean	DNASE:right lung female embryo (91 day)	DNASE	DNase/right lung female embryo (91 day)	DNase	TRUE	FALSE	FALSE	FALSE	FALSE	FALSE	FALSE	FALSE	FALSE	FALSE	FALSE	FALSE	FALSE	FALSE
296	0	ENCFF564MGY	/home/drk/tillage/datasets/human/dnase/encode/ENCSR265TEK/summary/coverage.w5	32	2	mean	DNASE:NCI-H226	DNASE	DNase/NCI-H226	DNase	TRUE	FALSE	FALSE	FALSE	FALSE	FALSE	FALSE	FALSE	FALSE	FALSE	FALSE	FALSE	FALSE	FALSE
297	0	ENCFF973VII	/home/drk/tillage/datasets/human/dnase/encode/ENCSR268QCH/summary/coverage.w5	32	2	mean	DNASE:right renal cortex interstitium male embryo (105 days)	DNASE	DNase/right renal cortex interstitium male embryo (105 days)	DNase	TRUE	FALSE	FALSE	FALSE	FALSE	FALSE	FALSE	FALSE	FALSE	FALSE	FALSE	FALSE	FALSE	FALSE
298	0	ENCFF006KSE	/home/drk/tillage/datasets/human/dnase/encode/ENCSR269SIA/summary/coverage.w5	32	2	mean	DNASE:G401	DNASE	DNase/G401	DNase	TRUE	FALSE	FALSE	FALSE	FALSE	FALSE	FALSE	FALSE	FALSE	FALSE	FALSE	FALSE	FALSE	FALSE
299	0	ENCFF789PQN	/home/drk/tillage/datasets/human/dnase/encode/ENCSR270LZE/summary/coverage.w5	32	2	mean	DNASE:muscle of arm male embryo (113 days)	DNASE	DNase/muscle of arm male embryo (113 days)	DNase	TRUE	FALSE	FALSE	FALSE	FALSE	FALSE	FALSE	FALSE	FALSE	FALSE	FALSE	FALSE	FALSE	FALSE
300	0	ENCFF992LZL	/home/drk/tillage/datasets/human/dnase/encode/ENCSR271QSV/summary/coverage.w5	32	2	mean	DNASE:common myeloid progenitor, CD34-positive male adult	DNASE	DNase/common myeloid progenitor, CD34-positive male adult	DNase	TRUE	FALSE	FALSE	FALSE	FALSE	FALSE	FALSE	FALSE	FALSE	FALSE	FALSE	FALSE	FALSE	FALSE
301	0	ENCFF716VIS	/home/drk/tillage/datasets/human/dnase/encode/ENCSR272RQX/summary/coverage.w5	32	2	mean	DNASE:muscle of leg female embryo (113 days)	DNASE	DNase/muscle of leg female embryo (113 days)	DNase	TRUE	FALSE	FALSE	FALSE	FALSE	FALSE	FALSE	FALSE	FALSE	FALSE	FALSE	FALSE	FALSE	FALSE
302	0	ENCFF430CNF	/home/drk/tillage/datasets/human/dnase/encode/ENCSR274SDO/summary/coverage.w5	32	2	mean	DNASE:arm bone male embryo (81 day)	DNASE	DNase/arm bone male embryo (81 day)	DNase	TRUE	FALSE	FALSE	FALSE	FALSE	FALSE	FALSE	FALSE	FALSE	FALSE	FALSE	FALSE	FALSE	FALSE
303	0	ENCFF334GMP	/home/drk/tillage/datasets/human/dnase/encode/ENCSR275ICP/summary/coverage.w5	32	2	mean	DNASE:H9	DNASE	DNase/H9	DNase	TRUE	FALSE	FALSE	FALSE	FALSE	FALSE	FALSE	FALSE	FALSE	FALSE	FALSE	FALSE	FALSE	FALSE
304	0	ENCFF639ZOF	/home/drk/tillage/datasets/human/dnase/encode/ENCSR278FHC/summary/coverage.w5	32	2	mean	DNASE:testis male embryo	DNASE	DNase/testis male embryo	DNase	TRUE	FALSE	FALSE	FALSE	FALSE	FALSE	FALSE	FALSE	FALSE	FALSE	FALSE	FALSE	FALSE	FALSE
305	0	ENCFF372SLF	/home/drk/tillage/datasets/human/dnase/encode/ENCSR278FVO/summary/coverage.w5	32	2	mean	DNASE:neural stem progenitor cell originated from H1-hESC	DNASE	DNase/neural stem progenitor cell originated from H1-hESC	DNase	TRUE	FALSE	FALSE	FALSE	FALSE	FALSE	FALSE	FALSE	FALSE	FALSE	FALSE	FALSE	FALSE	FALSE
306	0	ENCFF312ZWZ	/home/drk/tillage/datasets/human/dnase/encode/ENCSR278SKG/summary/coverage.w5	32	2	mean	DNASE:right atrium auricular region female adult (51 year)	DNASE	DNase/right atrium auricular region female adult (51 year)	DNase	TRUE	FALSE	FALSE	FALSE	FALSE	FALSE	FALSE	FALSE	FALSE	FALSE	FALSE	FALSE	FALSE	FALSE
307	0	ENCFF819IOM	/home/drk/tillage/datasets/human/dnase/encode/ENCSR281HBB/summary/coverage.w5	32	2	mean	DNASE:common myeloid progenitor, CD34-positive male adult (49 years)	DNASE	DNase/common myeloid progenitor, CD34-positive male adult (49 years)	DNase	TRUE	FALSE	FALSE	FALSE	FALSE	FALSE	FALSE	FALSE	FALSE	FALSE	FALSE	FALSE	FALSE	FALSE
308	0	ENCFF688EZK	/home/drk/tillage/datasets/human/dnase/encode/ENCSR282QFE/summary/coverage.w5	32	2	mean	DNASE:stomach female embryo (121 day)	DNASE	DNase/stomach female embryo (121 day)	DNase	TRUE	FALSE	FALSE	FALSE	FALSE	FALSE	FALSE	FALSE	FALSE	FALSE	FALSE	FALSE	FALSE	FALSE
309	0	ENCFF502QQC	/home/drk/tillage/datasets/human/dnase/encode/ENCSR286WIA/summary/coverage.w5	32	2	mean	DNASE:muscle of leg female embryo (105 days)	DNASE	DNase/muscle of leg female embryo (105 days)	DNase	TRUE	FALSE	FALSE	FALSE	FALSE	FALSE	FALSE	FALSE	FALSE	FALSE	FALSE	FALSE	FALSE	FALSE
310	0	ENCFF674WBH	/home/drk/tillage/datasets/human/dnase/encode/ENCSR294QCR/summary/coverage.w5	32	2	mean	DNASE:muscle of leg male embryo (97 days)	DNASE	DNase/muscle of leg male embryo (97 days)	DNase	TRUE	FALSE	FALSE	FALSE	FALSE	FALSE	FALSE	FALSE	FALSE	FALSE	FALSE	FALSE	FALSE	FALSE
311	0	ENCFF541UPO	/home/drk/tillage/datasets/human/dnase/encode/ENCSR295DUI/summary/coverage.w5	32	2	mean	DNASE:left kidney female embryo (87 days)	DNASE	DNase/left kidney female embryo (87 days)	DNase	TRUE	FALSE	FALSE	FALSE	FALSE	FALSE	FALSE	FALSE	FALSE	FALSE	FALSE	FALSE	FALSE	FALSE
312	0	ENCFF034GYI	/home/drk/tillage/datasets/human/dnase/encode/ENCSR295ELC/summary/coverage.w5	32	2	mean	DNASE:muscle of back male embryo (97 days)	DNASE	DNase/muscle of back male embryo (97 days)	DNase	TRUE	FALSE	FALSE	FALSE	FALSE	FALSE	FALSE	FALSE	FALSE	FALSE	FALSE	FALSE	FALSE	FALSE
313	0	ENCFF160KJF	/home/drk/tillage/datasets/human/dnase/encode/ENCSR297ORG/summary/coverage.w5	32	2	mean	DNASE:muscle of leg male embryo (96 days)	DNASE	DNase/muscle of leg male embryo (96 days)	DNase	TRUE	FALSE	FALSE	FALSE	FALSE	FALSE	FALSE	FALSE	FALSE	FALSE	FALSE	FALSE	FALSE	FALSE
314	0	ENCFF071LJS	/home/drk/tillage/datasets/human/dnase/encode/ENCSR299INS/summary/coverage.w5	32	2	mean	DNASE:right lung female embryo (105 days)	DNASE	DNase/right lung female embryo (105 days)	DNase	TRUE	FALSE	FALSE	FALSE	FALSE	FALSE	FALSE	FALSE	FALSE	FALSE	FALSE	FALSE	FALSE	FALSE
315	0	ENCFF193BCL	/home/drk/tillage/datasets/human/dnase/encode/ENCSR301OGM/summary/coverage.w5	32	2	mean	DNASE:NAMALWA treated with Sendai virus for 2 hours	DNASE	DNase/NAMALWA treated with Sendai virus for 2 hours	DNase	TRUE	FALSE	FALSE	FALSE	FALSE	FALSE	FALSE	FALSE	FALSE	FALSE	FALSE	FALSE	FALSE	FALSE
316	0	ENCFF964WUW	/home/drk/tillage/datasets/human/dnase/encode/ENCSR301RCD/summary/coverage.w5	32	2	mean	DNASE:renal pelvis male embryo (127 days)	DNASE	DNase/renal pelvis male embryo (127 days)	DNase	TRUE	FALSE	FALSE	FALSE	FALSE	FALSE	FALSE	FALSE	FALSE	FALSE	FALSE	FALSE	FALSE	FALSE
317	0	ENCFF736ZAN	/home/drk/tillage/datasets/human/dnase/encode/ENCSR303YII/summary/coverage.w5	32	2	mean	DNASE:muscle of arm male embryo (96 days)	DNASE	DNase/muscle of arm male embryo (96 days)	DNase	TRUE	FALSE	FALSE	FALSE	FALSE	FALSE	FALSE	FALSE	FALSE	FALSE	FALSE	FALSE	FALSE	FALSE
318	0	ENCFF064YHT	/home/drk/tillage/datasets/human/dnase/encode/ENCSR305UJX/summary/coverage.w5	32	2	mean	DNASE:heart male child (3 years)	DNASE	DNase/heart male child (3 years)	DNase	TRUE	FALSE	FALSE	FALSE	FALSE	FALSE	FALSE	FALSE	FALSE	FALSE	FALSE	FALSE	FALSE	FALSE
319	0	ENCFF536FNG	/home/drk/tillage/datasets/human/dnase/encode/ENCSR309FOO/summary/coverage.w5	32	2	mean	DNASE:brain female embryo (117 days)	DNASE	DNase/brain female embryo (117 days)	DNase	TRUE	FALSE	FALSE	FALSE	FALSE	FALSE	FALSE	FALSE	FALSE	FALSE	FALSE	FALSE	FALSE	FALSE
320	0	ENCFF428DTK	/home/drk/tillage/datasets/human/dnase/encode/ENCSR309YDN/summary/coverage.w5	32	2	mean	DNASE:muscle of arm female embryo (85 days)	DNASE	DNase/muscle of arm female embryo (85 days)	DNase	TRUE	FALSE	FALSE	FALSE	FALSE	FALSE	FALSE	FALSE	FALSE	FALSE	FALSE	FALSE	FALSE	FALSE
321	0	ENCFF782WKY	/home/drk/tillage/datasets/human/dnase/encode/ENCSR311LLZ/summary/coverage.w5	32	2	mean	DNASE:heart male embryo (110 days)	DNASE	DNase/heart male embryo (110 days)	DNase	TRUE	FALSE	FALSE	FALSE	FALSE	FALSE	FALSE	FALSE	FALSE	FALSE	FALSE	FALSE	FALSE	FALSE
322	0	ENCFF464NHA	/home/drk/tillage/datasets/human/dnase/encode/ENCSR314EZY/summary/coverage.w5	32	2	mean	DNASE:L1-S8	DNASE	DNase/L1-S8	DNase	TRUE	FALSE	FALSE	FALSE	FALSE	FALSE	FALSE	FALSE	FALSE	FALSE	FALSE	FALSE	FALSE	FALSE
323	0	ENCFF468PTJ	/home/drk/tillage/datasets/human/dnase/encode/ENCSR316UDN/summary/coverage.w5	32	2	mean	DNASE:CD8-positive, alpha-beta T cell male adult (37 years)	DNASE	DNase/CD8-positive, alpha-beta T cell male adult (37 years)	DNase	TRUE	FALSE	FALSE	FALSE	FALSE	FALSE	FALSE	FALSE	FALSE	FALSE	FALSE	FALSE	FALSE	FALSE
324	0	ENCFF847HLP	/home/drk/tillage/datasets/human/dnase/encode/ENCSR317SIH/summary/coverage.w5	32	2	mean	DNASE:muscle of back male embryo (91 day)	DNASE	DNase/muscle of back male embryo (91 day)	DNase	TRUE	FALSE	FALSE	FALSE	FALSE	FALSE	FALSE	FALSE	FALSE	FALSE	FALSE	FALSE	FALSE	FALSE
325	0	ENCFF637LBX	/home/drk/tillage/datasets/human/dnase/encode/ENCSR318JAA/summary/coverage.w5	32	2	mean	DNASE:left renal pelvis male embryo (105 days)	DNASE	DNase/left renal pelvis male embryo (105 days)	DNase	TRUE	FALSE	FALSE	FALSE	FALSE	FALSE	FALSE	FALSE	FALSE	FALSE	FALSE	FALSE	FALSE	FALSE
326	0	ENCFF751LHL	/home/drk/tillage/datasets/human/dnase/encode/ENCSR318PRQ/summary/coverage.w5	32	2	mean	DNASE:middle frontal gyrus male adult (78 years)	DNASE	DNase/middle frontal gyrus male adult (78 years)	DNase	TRUE	FALSE	FALSE	FALSE	FALSE	FALSE	FALSE	FALSE	FALSE	FALSE	FALSE	FALSE	FALSE	FALSE
327	0	ENCFF267BLE	/home/drk/tillage/datasets/human/dnase/encode/ENCSR318WOD/summary/coverage.w5	32	2	mean	DNASE:lung male embryo (103 days)	DNASE	DNase/lung male embryo (103 days)	DNase	TRUE	FALSE	FALSE	FALSE	FALSE	FALSE	FALSE	FALSE	FALSE	FALSE	FALSE	FALSE	FALSE	FALSE
328	0	ENCFF915OOI	/home/drk/tillage/datasets/human/dnase/encode/ENCSR320PGJ/summary/coverage.w5	32	2	mean	DNASE:heart male embryo (105 days)	DNASE	DNase/heart male embryo (105 days)	DNase	TRUE	FALSE	FALSE	FALSE	FALSE	FALSE	FALSE	FALSE	FALSE	FALSE	FALSE	FALSE	FALSE	FALSE
329	0	ENCFF688UBR	/home/drk/tillage/datasets/human/dnase/encode/ENCSR320SVK/summary/coverage.w5	32	2	mean	DNASE:left renal pelvis male embryo (120 days)	DNASE	DNase/left renal pelvis male embryo (120 days)	DNase	TRUE	FALSE	FALSE	FALSE	FALSE	FALSE	FALSE	FALSE	FALSE	FALSE	FALSE	FALSE	FALSE	FALSE
330	0	ENCFF570PTC	/home/drk/tillage/datasets/human/dnase/encode/ENCSR320TUJ/summary/coverage.w5	32	2	mean	DNASE:common myeloid progenitor, CD34-positive female adult (50 years)	DNASE	DNase/common myeloid progenitor, CD34-positive female adult (50 years)	DNase	TRUE	FALSE	FALSE	FALSE	FALSE	FALSE	FALSE	FALSE	FALSE	FALSE	FALSE	FALSE	FALSE	FALSE
331	0	ENCFF137XIB	/home/drk/tillage/datasets/human/dnase/encode/ENCSR322UXF/summary/coverage.w5	32	2	mean	DNASE:Peyer's patch female adult (53 years)	DNASE	DNase/Peyer's patch female adult (53 years)	DNase	TRUE	FALSE	FALSE	FALSE	FALSE	FALSE	FALSE	FALSE	FALSE	FALSE	FALSE	FALSE	FALSE	FALSE
332	0	ENCFF123ENC	/home/drk/tillage/datasets/human/dnase/encode/ENCSR325LYJ/summary/coverage.w5	32	2	mean	DNASE:skin fibroblast male embryo (97 days)	DNASE	DNase/skin fibroblast male embryo (97 days)	DNase	TRUE	FALSE	FALSE	FALSE	FALSE	FALSE	FALSE	FALSE	FALSE	FALSE	FALSE	FALSE	FALSE	FALSE
333	0	ENCFF158ALT	/home/drk/tillage/datasets/human/dnase/encode/ENCSR328UMC/summary/coverage.w5	32	2	mean	DNASE:hematopoietic multipotent progenitor cell	DNASE	DNase/hematopoietic multipotent progenitor cell	DNase	TRUE	FALSE	FALSE	FALSE	FALSE	FALSE	FALSE	FALSE	FALSE	FALSE	FALSE	FALSE	FALSE	FALSE
334	0	ENCFF386DMJ	/home/drk/tillage/datasets/human/dnase/encode/ENCSR332BSB/summary/coverage.w5	32	2	mean	DNASE:right kidney male embryo (87 days)	DNASE	DNase/right kidney male embryo (87 days)	DNase	TRUE	FALSE	FALSE	FALSE	FALSE	FALSE	FALSE	FALSE	FALSE	FALSE	FALSE	FALSE	FALSE	FALSE
335	0	ENCFF367MHB	/home/drk/tillage/datasets/human/dnase/encode/ENCSR332MRT/summary/coverage.w5	32	2	mean	DNASE:tibial artery male adult (37 years)	DNASE	DNase/tibial artery male adult (37 years)	DNase	TRUE	FALSE	FALSE	FALSE	FALSE	FALSE	FALSE	FALSE	FALSE	FALSE	FALSE	FALSE	FALSE	FALSE
336	0	ENCFF620RYJ	/home/drk/tillage/datasets/human/dnase/encode/ENCSR337IRF/summary/coverage.w5	32	2	mean	DNASE:renal cell carcinoma	DNASE	DNase/renal cell carcinoma	DNase	TRUE	FALSE	FALSE	FALSE	FALSE	FALSE	FALSE	FALSE	FALSE	FALSE	FALSE	FALSE	FALSE	FALSE
337	0	ENCFF936MHE	/home/drk/tillage/datasets/human/dnase/encode/ENCSR342NCX/summary/coverage.w5	32	2	mean	DNASE:thymus female embryo (113 days)	DNASE	DNase/thymus female embryo (113 days)	DNase	TRUE	FALSE	FALSE	FALSE	FALSE	FALSE	FALSE	FALSE	FALSE	FALSE	FALSE	FALSE	FALSE	FALSE
338	0	ENCFF003FBE	/home/drk/tillage/datasets/human/dnase/encode/ENCSR344FLH/summary/coverage.w5	32	2	mean	DNASE:brain female embryo (109 days)	DNASE	DNase/brain female embryo (109 days)	DNase	TRUE	FALSE	FALSE	FALSE	FALSE	FALSE	FALSE	FALSE	FALSE	FALSE	FALSE	FALSE	FALSE	FALSE
339	0	ENCFF399TJD	/home/drk/tillage/datasets/human/dnase/encode/ENCSR346IHH/summary/coverage.w5	32	2	mean	DNASE:Daoy	DNASE	DNase/Daoy	DNase	TRUE	FALSE	FALSE	FALSE	FALSE	FALSE	FALSE	FALSE	FALSE	FALSE	FALSE	FALSE	FALSE	FALSE
340	0	ENCFF305GOM	/home/drk/tillage/datasets/human/dnase/encode/ENCSR346JWH/summary/coverage.w5	32	2	mean	DNASE:A673	DNASE	DNase/A673	DNase	TRUE	FALSE	FALSE	FALSE	FALSE	FALSE	FALSE	FALSE	FALSE	FALSE	FALSE	FALSE	FALSE	FALSE
341	0	ENCFF147PGS	/home/drk/tillage/datasets/human/dnase/encode/ENCSR356QCD/summary/coverage.w5	32	2	mean	DNASE:muscle of arm male embryo (101 day)	DNASE	DNase/muscle of arm male embryo (101 day)	DNase	TRUE	FALSE	FALSE	FALSE	FALSE	FALSE	FALSE	FALSE	FALSE	FALSE	FALSE	FALSE	FALSE	FALSE
342	0	ENCFF941ILF	/home/drk/tillage/datasets/human/dnase/encode/ENCSR357PMV/summary/coverage.w5	32	2	mean	DNASE:muscle of arm female embryo (120 days)	DNASE	DNase/muscle of arm female embryo (120 days)	DNase	TRUE	FALSE	FALSE	FALSE	FALSE	FALSE	FALSE	FALSE	FALSE	FALSE	FALSE	FALSE	FALSE	FALSE
343	0	ENCFF779BIA	/home/drk/tillage/datasets/human/dnase/encode/ENCSR357RED/summary/coverage.w5	32	2	mean	DNASE:muscle of back male embryo (105 days)	DNASE	DNase/muscle of back male embryo (105 days)	DNase	TRUE	FALSE	FALSE	FALSE	FALSE	FALSE	FALSE	FALSE	FALSE	FALSE	FALSE	FALSE	FALSE	FALSE
344	0	ENCFF647YEC	/home/drk/tillage/datasets/human/dnase/encode/ENCSR360LBD/summary/coverage.w5	32	2	mean	DNASE:skin fibroblast male embryo (97 days)	DNASE	DNase/skin fibroblast male embryo (97 days)	DNase	TRUE	FALSE	FALSE	FALSE	FALSE	FALSE	FALSE	FALSE	FALSE	FALSE	FALSE	FALSE	FALSE	FALSE
345	0	ENCFF095HIQ	/home/drk/tillage/datasets/human/dnase/encode/ENCSR360XIS/summary/coverage.w5	32	2	mean	DNASE:ecto neural progenitor cell originated from H9	DNASE	DNase/ecto neural progenitor cell originated from H9	DNase	TRUE	FALSE	FALSE	FALSE	FALSE	FALSE	FALSE	FALSE	FALSE	FALSE	FALSE	FALSE	FALSE	FALSE
346	0	ENCFF708ZHA	/home/drk/tillage/datasets/human/dnase/encode/ENCSR362JSZ/summary/coverage.w5	32	2	mean	DNASE:hematopoietic multipotent progenitor cell treated with interleukin-3 for 17 days, kit ligand for 17 days, hydrocortisone succinate for 17 days, erythropoietin for 17 days	DNASE	DNase/hematopoietic multipotent progenitor cell treated with interleukin-3 for 17 days, kit ligand for 17 days, hydrocortisone succinate for 17 days, erythropoietin for 17 days	DNase	TRUE	FALSE	FALSE	FALSE	FALSE	FALSE	FALSE	FALSE	FALSE	FALSE	FALSE	FALSE	FALSE	FALSE
347	0	ENCFF136YOJ	/home/drk/tillage/datasets/human/dnase/encode/ENCSR364MFN/summary/coverage.w5	32	2	mean	DNASE:hepatocyte originated from H9	DNASE	DNase/hepatocyte originated from H9	DNase	TRUE	FALSE	FALSE	FALSE	FALSE	FALSE	FALSE	FALSE	FALSE	FALSE	FALSE	FALSE	FALSE	FALSE
348	0	ENCFF078RPO	/home/drk/tillage/datasets/human/dnase/encode/ENCSR364TKL/summary/coverage.w5	32	2	mean	DNASE:renal pelvis male embryo (97 days)	DNASE	DNase/renal pelvis male embryo (97 days)	DNase	TRUE	FALSE	FALSE	FALSE	FALSE	FALSE	FALSE	FALSE	FALSE	FALSE	FALSE	FALSE	FALSE	FALSE
349	0	ENCFF802UAF	/home/drk/tillage/datasets/human/dnase/encode/ENCSR366EGE/summary/coverage.w5	32	2	mean	DNASE:heart embryo (101 day)	DNASE	DNase/heart embryo (101 day)	DNase	TRUE	FALSE	FALSE	FALSE	FALSE	FALSE	FALSE	FALSE	FALSE	FALSE	FALSE	FALSE	FALSE	FALSE
350	0	ENCFF761ZJC	/home/drk/tillage/datasets/human/dnase/encode/ENCSR366EQH/summary/coverage.w5	32	2	mean	DNASE:large intestine male embryo (115 days)	DNASE	DNase/large intestine male embryo (115 days)	DNase	TRUE	FALSE	FALSE	FALSE	FALSE	FALSE	FALSE	FALSE	FALSE	FALSE	FALSE	FALSE	FALSE	FALSE
351	0	ENCFF010ZNC	/home/drk/tillage/datasets/human/dnase/encode/ENCSR366YTD/summary/coverage.w5	32	2	mean	DNASE:T-cell male adult (37 years)	DNASE	DNase/T-cell male adult (37 years)	DNase	TRUE	FALSE	FALSE	FALSE	FALSE	FALSE	FALSE	FALSE	FALSE	FALSE	FALSE	FALSE	FALSE	FALSE
352	0	ENCFF053JYY	/home/drk/tillage/datasets/human/dnase/encode/ENCSR371KRY/summary/coverage.w5	32	2	mean	DNASE:skin fibroblast male embryo (97 days)	DNASE	DNase/skin fibroblast male embryo (97 days)	DNase	TRUE	FALSE	FALSE	FALSE	FALSE	FALSE	FALSE	FALSE	FALSE	FALSE	FALSE	FALSE	FALSE	FALSE
353	0	ENCFF259NLK	/home/drk/tillage/datasets/human/dnase/encode/ENCSR373BIX/summary/coverage.w5	32	2	mean	DNASE:CD1c-positive myeloid dendritic cell	DNASE	DNase/CD1c-positive myeloid dendritic cell	DNase	TRUE	FALSE	FALSE	FALSE	FALSE	FALSE	FALSE	FALSE	FALSE	FALSE	FALSE	FALSE	FALSE	FALSE
354	0	ENCFF220IWU	/home/drk/tillage/datasets/human/dnase/encode/ENCSR381PXW/summary/coverage.w5	32	2	mean	DNASE:B cell male adult (21 year)	DNASE	DNase/B cell male adult (21 year)	DNase	TRUE	FALSE	FALSE	FALSE	FALSE	FALSE	FALSE	FALSE	FALSE	FALSE	FALSE	FALSE	FALSE	FALSE
355	0	ENCFF029ZOX	/home/drk/tillage/datasets/human/dnase/encode/ENCSR382JUJ/summary/coverage.w5	32	2	mean	DNASE:superior temporal gyrus male adult (84 years)	DNASE	DNase/superior temporal gyrus male adult (84 years)	DNase	TRUE	FALSE	FALSE	FALSE	FALSE	FALSE	FALSE	FALSE	FALSE	FALSE	FALSE	FALSE	FALSE	FALSE
356	0	ENCFF801JJS	/home/drk/tillage/datasets/human/dnase/encode/ENCSR383BLX/summary/coverage.w5	32	2	mean	DNASE:skin fibroblast male embryo (97 days)	DNASE	DNase/skin fibroblast male embryo (97 days)	DNase	TRUE	FALSE	FALSE	FALSE	FALSE	FALSE	FALSE	FALSE	FALSE	FALSE	FALSE	FALSE	FALSE	FALSE
357	0	ENCFF294LWY	/home/drk/tillage/datasets/human/dnase/encode/ENCSR383SNM/summary/coverage.w5	32	2	mean	DNASE:iPS DF 19.11 male newborn	DNASE	DNase/iPS DF 19.11 male newborn	DNase	TRUE	FALSE	FALSE	FALSE	FALSE	FALSE	FALSE	FALSE	FALSE	FALSE	FALSE	FALSE	FALSE	FALSE
358	0	ENCFF973KXU	/home/drk/tillage/datasets/human/dnase/encode/ENCSR385AMY/summary/coverage.w5	32	2	mean	DNASE:hindlimb muscle male embryo (120 days)	DNASE	DNase/hindlimb muscle male embryo (120 days)	DNase	TRUE	FALSE	FALSE	FALSE	FALSE	FALSE	FALSE	FALSE	FALSE	FALSE	FALSE	FALSE	FALSE	FALSE
359	0	ENCFF955DHP	/home/drk/tillage/datasets/human/dnase/encode/ENCSR385SZQ/summary/coverage.w5	32	2	mean	DNASE:MCF 10A treated with 1 uM tamoxifen for 6 hours	DNASE	DNase/MCF 10A treated with 1 uM tamoxifen for 6 hours	DNase	TRUE	FALSE	FALSE	FALSE	FALSE	FALSE	FALSE	FALSE	FALSE	FALSE	FALSE	FALSE	FALSE	FALSE
360	0	ENCFF017NBX	/home/drk/tillage/datasets/human/dnase/encode/ENCSR391YAV/summary/coverage.w5	32	2	mean	DNASE:sigmoid colon male adult (54 years)	DNASE	DNase/sigmoid colon male adult (54 years)	DNase	TRUE	FALSE	FALSE	FALSE	FALSE	FALSE	FALSE	FALSE	FALSE	FALSE	FALSE	FALSE	FALSE	FALSE
361	0	ENCFF851MCI	/home/drk/tillage/datasets/human/dnase/encode/ENCSR392GCE/summary/coverage.w5	32	2	mean	DNASE:heart male embryo (120 days)	DNASE	DNase/heart male embryo (120 days)	DNase	TRUE	FALSE	FALSE	FALSE	FALSE	FALSE	FALSE	FALSE	FALSE	FALSE	FALSE	FALSE	FALSE	FALSE
362	0	ENCFF083ELT	/home/drk/tillage/datasets/human/dnase/encode/ENCSR401ESD/summary/coverage.w5	32	2	mean	DNASE:tibial nerve female adult (51 year)	DNASE	DNase/tibial nerve female adult (51 year)	DNase	TRUE	FALSE	FALSE	FALSE	FALSE	FALSE	FALSE	FALSE	FALSE	FALSE	FALSE	FALSE	FALSE	FALSE
363	0	ENCFF531MYW	/home/drk/tillage/datasets/human/dnase/encode/ENCSR405TXU/summary/coverage.w5	32	2	mean	DNASE:adipocyte	DNASE	DNase/adipocyte	DNase	TRUE	FALSE	FALSE	FALSE	FALSE	FALSE	FALSE	FALSE	FALSE	FALSE	FALSE	FALSE	FALSE	FALSE
364	0	ENCFF562EUF	/home/drk/tillage/datasets/human/dnase/encode/ENCSR411MGY/summary/coverage.w5	32	2	mean	DNASE:muscle of trunk female embryo (121 day)	DNASE	DNase/muscle of trunk female embryo (121 day)	DNase	TRUE	FALSE	FALSE	FALSE	FALSE	FALSE	FALSE	FALSE	FALSE	FALSE	FALSE	FALSE	FALSE	FALSE
365	0	ENCFF920CTO	/home/drk/tillage/datasets/human/dnase/encode/ENCSR412NMI/summary/coverage.w5	32	2	mean	DNASE:left cardiac atrium female embryo (101 day)	DNASE	DNase/left cardiac atrium female embryo (101 day)	DNase	TRUE	FALSE	FALSE	FALSE	FALSE	FALSE	FALSE	FALSE	FALSE	FALSE	FALSE	FALSE	FALSE	FALSE
366	0	ENCFF213QWE	/home/drk/tillage/datasets/human/dnase/encode/ENCSR414IHC/summary/coverage.w5	32	2	mean	DNASE:T-cell male adult (21 year)	DNASE	DNase/T-cell male adult (21 year)	DNase	TRUE	FALSE	FALSE	FALSE	FALSE	FALSE	FALSE	FALSE	FALSE	FALSE	FALSE	FALSE	FALSE	FALSE
367	0	ENCFF645BQM	/home/drk/tillage/datasets/human/dnase/encode/ENCSR414ZUA/summary/coverage.w5	32	2	mean	DNASE:right kidney male embryo (108 days)	DNASE	DNase/right kidney male embryo (108 days)	DNase	TRUE	FALSE	FALSE	FALSE	FALSE	FALSE	FALSE	FALSE	FALSE	FALSE	FALSE	FALSE	FALSE	FALSE
368	0	ENCFF166VWE	/home/drk/tillage/datasets/human/dnase/encode/ENCSR419MZH/summary/coverage.w5	32	2	mean	DNASE:adrenal gland female embryo (108 days)	DNASE	DNase/adrenal gland female embryo (108 days)	DNase	TRUE	FALSE	FALSE	FALSE	FALSE	FALSE	FALSE	FALSE	FALSE	FALSE	FALSE	FALSE	FALSE	FALSE
369	0	ENCFF121CVF	/home/drk/tillage/datasets/human/dnase/encode/ENCSR420NOA/summary/coverage.w5	32	2	mean	DNASE:hematopoietic multipotent progenitor cell treated with interleukin-3 for 11 day, kit ligand for 11 day, hydrocortisone succinate for 11 day, erythropoietin for 11 day	DNASE	DNase/hematopoietic multipotent progenitor cell treated with interleukin-3 for 11 day, kit ligand for 11 day, hydrocortisone succinate for 11 day, erythropoietin for 11 day	DNase	TRUE	FALSE	FALSE	FALSE	FALSE	FALSE	FALSE	FALSE	FALSE	FALSE	FALSE	FALSE	FALSE	FALSE
370	0	ENCFF947HEA	/home/drk/tillage/datasets/human/dnase/encode/ENCSR420RWU/summary/coverage.w5	32	2	mean	DNASE:brain male embryo (105 days)	DNASE	DNase/brain male embryo (105 days)	DNase	TRUE	FALSE	FALSE	FALSE	FALSE	FALSE	FALSE	FALSE	FALSE	FALSE	FALSE	FALSE	FALSE	FALSE
371	0	ENCFF116YEY	/home/drk/tillage/datasets/human/dnase/encode/ENCSR421KNA/summary/coverage.w5	32	2	mean	DNASE:body of pancreas female adult (53 years)	DNASE	DNase/body of pancreas female adult (53 years)	DNase	TRUE	FALSE	FALSE	FALSE	FALSE	FALSE	FALSE	FALSE	FALSE	FALSE	TRUE	FALSE	FALSE	FALSE
372	0	ENCFF963ION	/home/drk/tillage/datasets/human/dnase/encode/ENCSR422PVL/summary/coverage.w5	32	2	mean	DNASE:left kidney female embryo (147 days)	DNASE	DNase/left kidney female embryo (147 days)	DNase	TRUE	FALSE	FALSE	FALSE	FALSE	FALSE	FALSE	FALSE	FALSE	FALSE	FALSE	FALSE	FALSE	FALSE
373	0	ENCFF133LMW	/home/drk/tillage/datasets/human/dnase/encode/ENCSR425MRQ/summary/coverage.w5	32	2	mean	DNASE:CD4-positive, alpha-beta T cell male adult (37 years)	DNASE	DNase/CD4-positive, alpha-beta T cell male adult (37 years)	DNase	TRUE	FALSE	FALSE	FALSE	FALSE	FALSE	FALSE	FALSE	FALSE	FALSE	FALSE	FALSE	FALSE	FALSE
374	0	ENCFF953EXS	/home/drk/tillage/datasets/human/dnase/encode/ENCSR426IEA/summary/coverage.w5	32	2	mean	DNASE:KBM-7	DNASE	DNase/KBM-7	DNase	TRUE	FALSE	FALSE	FALSE	FALSE	FALSE	FALSE	FALSE	FALSE	FALSE	FALSE	FALSE	FALSE	FALSE
375	0	ENCFF241XMS	/home/drk/tillage/datasets/human/dnase/encode/ENCSR426TPQ/summary/coverage.w5	32	2	mean	DNASE:psoas muscle male child (3 years)	DNASE	DNase/psoas muscle male child (3 years)	DNase	TRUE	FALSE	FALSE	FALSE	FALSE	FALSE	FALSE	FALSE	FALSE	FALSE	FALSE	FALSE	FALSE	FALSE
376	0	ENCFF190AUQ	/home/drk/tillage/datasets/human/dnase/encode/ENCSR428XAX/summary/coverage.w5	32	2	mean	DNASE:ovary female embryo	DNASE	DNase/ovary female embryo	DNase	TRUE	FALSE	FALSE	FALSE	FALSE	FALSE	FALSE	FALSE	FALSE	FALSE	FALSE	FALSE	FALSE	FALSE
377	0	ENCFF175IFH	/home/drk/tillage/datasets/human/dnase/encode/ENCSR429RHR/summary/coverage.w5	32	2	mean	DNASE:RKO	DNASE	DNase/RKO	DNase	TRUE	FALSE	FALSE	FALSE	FALSE	FALSE	FALSE	FALSE	FALSE	FALSE	FALSE	FALSE	FALSE	FALSE
378	0	ENCFF869XYK	/home/drk/tillage/datasets/human/dnase/encode/ENCSR431UEM/summary/coverage.w5	32	2	mean	DNASE:leg bone male embryo (81 day)	DNASE	DNase/leg bone male embryo (81 day)	DNase	TRUE	FALSE	FALSE	FALSE	FALSE	FALSE	FALSE	FALSE	FALSE	FALSE	FALSE	FALSE	FALSE	FALSE
379	0	ENCFF479JXO	/home/drk/tillage/datasets/human/dnase/encode/ENCSR432SZT/summary/coverage.w5	32	2	mean	DNASE:glomerular visceral epithelial cell child (3 years)	DNASE	DNase/glomerular visceral epithelial cell child (3 years)	DNase	TRUE	FALSE	FALSE	FALSE	FALSE	FALSE	FALSE	FALSE	FALSE	FALSE	FALSE	FALSE	FALSE	FALSE
380	0	ENCFF520XMG	/home/drk/tillage/datasets/human/dnase/encode/ENCSR434OBM/summary/coverage.w5	32	2	mean	DNASE:foreskin melanocyte male newborn	DNASE	DNase/foreskin melanocyte male newborn	DNase	TRUE	FALSE	FALSE	FALSE	FALSE	FALSE	FALSE	FALSE	FALSE	FALSE	FALSE	FALSE	FALSE	FALSE
381	0	ENCFF249WKV	/home/drk/tillage/datasets/human/dnase/encode/ENCSR435NHO/summary/coverage.w5	32	2	mean	DNASE:embryonic facial prominence embryo (53 days) and embryo (58 days)	DNASE	DNase/embryonic facial prominence embryo (53 days) and embryo (58 days)	DNase	TRUE	FALSE	FALSE	FALSE	FALSE	FALSE	FALSE	FALSE	FALSE	FALSE	FALSE	FALSE	FALSE	FALSE
382	0	ENCFF154NSS	/home/drk/tillage/datasets/human/dnase/encode/ENCSR437AYW/summary/coverage.w5	32	2	mean	DNASE:vagina female adult (53 years)	DNASE	DNase/vagina female adult (53 years)	DNase	TRUE	FALSE	FALSE	FALSE	FALSE	FALSE	FALSE	FALSE	FALSE	FALSE	FALSE	FALSE	FALSE	FALSE
383	0	ENCFF890HSZ	/home/drk/tillage/datasets/human/dnase/encode/ENCSR437KLY/summary/coverage.w5	32	2	mean	DNASE:kidney female embryo (85 days)	DNASE	DNase/kidney female embryo (85 days)	DNase	TRUE	FALSE	FALSE	FALSE	FALSE	FALSE	FALSE	FALSE	FALSE	FALSE	FALSE	FALSE	FALSE	FALSE
384	0	ENCFF990QEC	/home/drk/tillage/datasets/human/dnase/encode/ENCSR438TWI/summary/coverage.w5	32	2	mean	DNASE:muscle of back male embryo (96 days)	DNASE	DNase/muscle of back male embryo (96 days)	DNase	TRUE	FALSE	FALSE	FALSE	FALSE	FALSE	FALSE	FALSE	FALSE	FALSE	FALSE	FALSE	FALSE	FALSE
385	0	ENCFF736QYT	/home/drk/tillage/datasets/human/dnase/encode/ENCSR440FZS/summary/coverage.w5	32	2	mean	DNASE:muscle of trunk female embryo (113 days)	DNASE	DNase/muscle of trunk female embryo (113 days)	DNase	TRUE	FALSE	FALSE	FALSE	FALSE	FALSE	FALSE	FALSE	FALSE	FALSE	FALSE	FALSE	FALSE	FALSE
386	0	ENCFF732WSQ	/home/drk/tillage/datasets/human/dnase/encode/ENCSR440QMR/summary/coverage.w5	32	2	mean	DNASE:iPS DF 19.7 male newborn	DNASE	DNase/iPS DF 19.7 male newborn	DNase	TRUE	FALSE	FALSE	FALSE	FALSE	FALSE	FALSE	FALSE	FALSE	FALSE	FALSE	FALSE	FALSE	FALSE
387	0	ENCFF631ZXV	/home/drk/tillage/datasets/human/dnase/encode/ENCSR441MMO/summary/coverage.w5	32	2	mean	DNASE:right lung female embryo (110 days)	DNASE	DNase/right lung female embryo (110 days)	DNase	TRUE	FALSE	FALSE	FALSE	FALSE	FALSE	FALSE	FALSE	FALSE	FALSE	FALSE	FALSE	FALSE	FALSE
388	0	ENCFF216TLU	/home/drk/tillage/datasets/human/dnase/encode/ENCSR441OGH/summary/coverage.w5	32	2	mean	DNASE:left lung male embryo (87 days)	DNASE	DNase/left lung male embryo (87 days)	DNase	TRUE	FALSE	FALSE	FALSE	FALSE	FALSE	FALSE	FALSE	FALSE	FALSE	FALSE	FALSE	FALSE	FALSE
389	0	ENCFF471TWL	/home/drk/tillage/datasets/human/dnase/encode/ENCSR444VTC/summary/coverage.w5	32	2	mean	DNASE:large intestine female embryo (105 days)	DNASE	DNase/large intestine female embryo (105 days)	DNase	TRUE	FALSE	FALSE	FALSE	FALSE	FALSE	FALSE	FALSE	FALSE	FALSE	FALSE	FALSE	FALSE	FALSE
390	0	ENCFF338GCP	/home/drk/tillage/datasets/human/dnase/encode/ENCSR445XYW/summary/coverage.w5	32	2	mean	DNASE:right lung female embryo (98 days)	DNASE	DNase/right lung female embryo (98 days)	DNase	TRUE	FALSE	FALSE	FALSE	FALSE	FALSE	FALSE	FALSE	FALSE	FALSE	FALSE	FALSE	FALSE	FALSE
391	0	ENCFF573KUK	/home/drk/tillage/datasets/human/dnase/encode/ENCSR449HOQ/summary/coverage.w5	32	2	mean	DNASE:leg bone male embryo (81 day)	DNASE	DNase/leg bone male embryo (81 day)	DNase	TRUE	FALSE	FALSE	FALSE	FALSE	FALSE	FALSE	FALSE	FALSE	FALSE	FALSE	FALSE	FALSE	FALSE
392	0	ENCFF724HAH	/home/drk/tillage/datasets/human/dnase/encode/ENCSR452DCM/summary/coverage.w5	32	2	mean	DNASE:CD14-positive monocyte male adult (21 year)	DNASE	DNase/CD14-positive monocyte male adult (21 year)	DNase	TRUE	FALSE	FALSE	FALSE	FALSE	FALSE	FALSE	FALSE	FALSE	FALSE	FALSE	FALSE	FALSE	FALSE
393	0	ENCFF897JFY	/home/drk/tillage/datasets/human/dnase/encode/ENCSR452EGE/summary/coverage.w5	32	2	mean	DNASE:muscle of arm male embryo (120 days)	DNASE	DNase/muscle of arm male embryo (120 days)	DNase	TRUE	FALSE	FALSE	FALSE	FALSE	FALSE	FALSE	FALSE	FALSE	FALSE	FALSE	FALSE	FALSE	FALSE
394	0	ENCFF799HNC	/home/drk/tillage/datasets/human/dnase/encode/ENCSR452ZMO/summary/coverage.w5	32	2	mean	DNASE:Peyer's patch male adult (37 years)	DNASE	DNase/Peyer's patch male adult (37 years)	DNase	TRUE	FALSE	FALSE	FALSE	FALSE	FALSE	FALSE	FALSE	FALSE	FALSE	FALSE	FALSE	FALSE	FALSE
395	0	ENCFF139ZYV	/home/drk/tillage/datasets/human/dnase/encode/ENCSR453EVC/summary/coverage.w5	32	2	mean	DNASE:common myeloid progenitor, CD34-positive male adult (36 years)	DNASE	DNase/common myeloid progenitor, CD34-positive male adult (36 years)	DNase	TRUE	FALSE	FALSE	FALSE	FALSE	FALSE	FALSE	FALSE	FALSE	FALSE	FALSE	FALSE	FALSE	FALSE
396	0	ENCFF549BSX	/home/drk/tillage/datasets/human/dnase/encode/ENCSR456KDF/summary/coverage.w5	32	2	mean	DNASE:left lung female embryo (108 days)	DNASE	DNase/left lung female embryo (108 days)	DNase	TRUE	FALSE	FALSE	FALSE	FALSE	FALSE	FALSE	FALSE	FALSE	FALSE	FALSE	FALSE	FALSE	FALSE
397	0	ENCFF359LKO	/home/drk/tillage/datasets/human/dnase/encode/ENCSR457ILW/summary/coverage.w5	32	2	mean	DNASE:small intestine female embryo (91 day)	DNASE	DNase/small intestine female embryo (91 day)	DNase	TRUE	FALSE	FALSE	FALSE	FALSE	FALSE	FALSE	FALSE	FALSE	FALSE	FALSE	FALSE	FALSE	FALSE
398	0	ENCFF896FUI	/home/drk/tillage/datasets/human/dnase/encode/ENCSR458LIB/summary/coverage.w5	32	2	mean	DNASE:MM.1S	DNASE	DNase/MM.1S	DNase	TRUE	FALSE	FALSE	FALSE	FALSE	FALSE	FALSE	FALSE	FALSE	FALSE	FALSE	FALSE	FALSE	FALSE
399	0	ENCFF410TTD	/home/drk/tillage/datasets/human/dnase/encode/ENCSR462XTM/summary/coverage.w5	32	2	mean	DNASE:sigmoid colon female adult (51 year)	DNASE	DNase/sigmoid colon female adult (51 year)	DNase	TRUE	FALSE	FALSE	FALSE	FALSE	FALSE	FALSE	FALSE	FALSE	FALSE	FALSE	FALSE	FALSE	FALSE
400	0	ENCFF852RDH	/home/drk/tillage/datasets/human/dnase/encode/ENCSR468OVW/summary/coverage.w5	32	2	mean	DNASE:left lung female embryo (105 days)	DNASE	DNase/left lung female embryo (105 days)	DNase	TRUE	FALSE	FALSE	FALSE	FALSE	FALSE	FALSE	FALSE	FALSE	FALSE	FALSE	FALSE	FALSE	FALSE
401	0	ENCFF523VFS	/home/drk/tillage/datasets/human/dnase/encode/ENCSR468ZXN/summary/coverage.w5	32	2	mean	DNASE:common myeloid progenitor, CD34-positive female adult (33 years)	DNASE	DNase/common myeloid progenitor, CD34-positive female adult (33 years)	DNase	TRUE	FALSE	FALSE	FALSE	FALSE	FALSE	FALSE	FALSE	FALSE	FALSE	FALSE	FALSE	FALSE	FALSE
402	0	ENCFF773NZF	/home/drk/tillage/datasets/human/dnase/encode/ENCSR474GZQ/summary/coverage.w5	32	2	mean	DNASE:retina embryo (125 days) and male embryo (103 days)	DNASE	DNase/retina embryo (125 days) and male embryo (103 days)	DNase	TRUE	FALSE	FALSE	FALSE	FALSE	FALSE	FALSE	FALSE	FALSE	FALSE	FALSE	FALSE	FALSE	FALSE
403	0	ENCFF468SMI	/home/drk/tillage/datasets/human/dnase/encode/ENCSR475VQD/summary/coverage.w5	32	2	mean	DNASE:brain male embryo (72 days) and male embryo (76 days)	DNASE	DNase/brain male embryo (72 days) and male embryo (76 days)	DNase	TRUE	FALSE	FALSE	FALSE	FALSE	FALSE	FALSE	FALSE	FALSE	FALSE	FALSE	FALSE	FALSE	FALSE
404	0	ENCFF302BVR	/home/drk/tillage/datasets/human/dnase/encode/ENCSR476SDZ/summary/coverage.w5	32	2	mean	DNASE:muscle of back male embryo (108 days)	DNASE	DNase/muscle of back male embryo (108 days)	DNase	TRUE	FALSE	FALSE	FALSE	FALSE	FALSE	FALSE	FALSE	FALSE	FALSE	FALSE	FALSE	FALSE	FALSE
405	0	ENCFF706WOH	/home/drk/tillage/datasets/human/dnase/encode/ENCSR477RTP/summary/coverage.w5	32	2	mean	DNASE:IMR-90	DNASE	DNase/IMR-90	DNase	TRUE	FALSE	FALSE	FALSE	FALSE	FALSE	FALSE	FALSE	FALSE	FALSE	FALSE	FALSE	FALSE	FALSE
406	0	ENCFF036RHD	/home/drk/tillage/datasets/human/dnase/encode/ENCSR482HQE/summary/coverage.w5	32	2	mean	DNASE:lung female embryo (108 days)	DNASE	DNase/lung female embryo (108 days)	DNase	TRUE	FALSE	FALSE	FALSE	FALSE	FALSE	FALSE	FALSE	FALSE	FALSE	FALSE	FALSE	FALSE	FALSE
407	0	ENCFF877ULZ	/home/drk/tillage/datasets/human/dnase/encode/ENCSR488PHT/summary/coverage.w5	32	2	mean	DNASE:left lung male embryo (113 days)	DNASE	DNase/left lung male embryo (113 days)	DNase	TRUE	FALSE	FALSE	FALSE	FALSE	FALSE	FALSE	FALSE	FALSE	FALSE	FALSE	FALSE	FALSE	FALSE
408	0	ENCFF506FHA	/home/drk/tillage/datasets/human/dnase/encode/ENCSR489NAM/summary/coverage.w5	32	2	mean	DNASE:OCI-LY7	DNASE	DNase/OCI-LY7	DNase	TRUE	FALSE	FALSE	FALSE	FALSE	FALSE	FALSE	FALSE	FALSE	FALSE	FALSE	FALSE	FALSE	FALSE
409	0	ENCFF300WUQ	/home/drk/tillage/datasets/human/dnase/encode/ENCSR490JVQ/summary/coverage.w5	32	2	mean	DNASE:upper lobe of left lung female adult (51 year)	DNASE	DNase/upper lobe of left lung female adult (51 year)	DNase	TRUE	FALSE	FALSE	FALSE	FALSE	FALSE	FALSE	FALSE	FALSE	FALSE	FALSE	FALSE	FALSE	FALSE
410	0	ENCFF117DAB	/home/drk/tillage/datasets/human/dnase/encode/ENCSR493IAY/summary/coverage.w5	32	2	mean	DNASE:hematopoietic multipotent progenitor cell treated with interleukin-3 for 18 days, kit ligand for 18 days, hydrocortisone succinate for 18 days, erythropoietin for 18 days	DNASE	DNase/hematopoietic multipotent progenitor cell treated with interleukin-3 for 18 days, kit ligand for 18 days, hydrocortisone succinate for 18 days, erythropoietin for 18 days	DNase	TRUE	FALSE	FALSE	FALSE	FALSE	FALSE	FALSE	FALSE	FALSE	FALSE	FALSE	FALSE	FALSE	FALSE
411	0	ENCFF681JFJ	/home/drk/tillage/datasets/human/dnase/encode/ENCSR493VDS/summary/coverage.w5	32	2	mean	DNASE:putamen male adult (78 years)	DNASE	DNase/putamen male adult (78 years)	DNase	TRUE	FALSE	FALSE	FALSE	FALSE	FALSE	FALSE	FALSE	FALSE	FALSE	FALSE	FALSE	FALSE	FALSE
412	0	ENCFF893ONO	/home/drk/tillage/datasets/human/dnase/encode/ENCSR495INQ/summary/coverage.w5	32	2	mean	DNASE:common myeloid progenitor, CD34-positive male adult (42 years)	DNASE	DNase/common myeloid progenitor, CD34-positive male adult (42 years)	DNase	TRUE	FALSE	FALSE	FALSE	FALSE	FALSE	FALSE	FALSE	FALSE	FALSE	FALSE	FALSE	FALSE	FALSE
413	0	ENCFF555ENQ	/home/drk/tillage/datasets/human/dnase/encode/ENCSR499IFY/summary/coverage.w5	32	2	mean	DNASE:placenta embryo (53 days)	DNASE	DNase/placenta embryo (53 days)	DNase	TRUE	FALSE	FALSE	FALSE	FALSE	FALSE	FALSE	FALSE	FALSE	FALSE	FALSE	FALSE	FALSE	FALSE
414	0	ENCFF758ZBZ	/home/drk/tillage/datasets/human/dnase/encode/ENCSR499PZA/summary/coverage.w5	32	2	mean	DNASE:kidney male embryo (105 days)	DNASE	DNase/kidney male embryo (105 days)	DNase	TRUE	FALSE	FALSE	FALSE	FALSE	FALSE	FALSE	FALSE	FALSE	FALSE	FALSE	FALSE	FALSE	FALSE
415	0	ENCFF185JEB	/home/drk/tillage/datasets/human/dnase/encode/ENCSR501FWC/summary/coverage.w5	32	2	mean	DNASE:heart left ventricle female embryo (136 days)	DNASE	DNase/heart left ventricle female embryo (136 days)	DNase	TRUE	FALSE	FALSE	FALSE	FALSE	FALSE	FALSE	FALSE	FALSE	FALSE	FALSE	FALSE	FALSE	FALSE
416	0	ENCFF966IYT	/home/drk/tillage/datasets/human/dnase/encode/ENCSR502NDK/summary/coverage.w5	32	2	mean	DNASE:small intestine female embryo (108 days)	DNASE	DNase/small intestine female embryo (108 days)	DNase	TRUE	FALSE	FALSE	FALSE	FALSE	FALSE	FALSE	FALSE	FALSE	FALSE	FALSE	FALSE	FALSE	FALSE
417	0	ENCFF692FQU	/home/drk/tillage/datasets/human/dnase/encode/ENCSR503BEM/summary/coverage.w5	32	2	mean	DNASE:LoVo	DNASE	DNase/LoVo	DNase	TRUE	FALSE	FALSE	FALSE	FALSE	FALSE	FALSE	FALSE	FALSE	FALSE	FALSE	FALSE	FALSE	FALSE
418	0	ENCFF564DYF	/home/drk/tillage/datasets/human/dnase/encode/ENCSR503HIB/summary/coverage.w5	32	2	mean	DNASE:cerebellar cortex male adult (78 years) and male adult (84 years)	DNASE	DNase/cerebellar cortex male adult (78 years) and male adult (84 years)	DNase	TRUE	FALSE	FALSE	FALSE	FALSE	FALSE	FALSE	FALSE	FALSE	FALSE	FALSE	FALSE	FALSE	FALSE
419	0	ENCFF710LQM	/home/drk/tillage/datasets/human/dnase/encode/ENCSR504KZE/summary/coverage.w5	32	2	mean	DNASE:lung embryo (67 days)	DNASE	DNase/lung embryo (67 days)	DNase	TRUE	FALSE	FALSE	FALSE	FALSE	FALSE	FALSE	FALSE	FALSE	FALSE	FALSE	FALSE	FALSE	FALSE
420	0	ENCFF413EKZ	/home/drk/tillage/datasets/human/dnase/encode/ENCSR504WYA/summary/coverage.w5	32	2	mean	DNASE:transverse colon female adult (53 years)	DNASE	DNase/transverse colon female adult (53 years)	DNase	TRUE	FALSE	FALSE	FALSE	FALSE	FALSE	FALSE	FALSE	FALSE	FALSE	FALSE	FALSE	FALSE	FALSE
421	0	ENCFF482UKP	/home/drk/tillage/datasets/human/dnase/encode/ENCSR507GFJ/summary/coverage.w5	32	2	mean	DNASE:brain embryo (80 days)	DNASE	DNase/brain embryo (80 days)	DNase	TRUE	FALSE	FALSE	FALSE	FALSE	FALSE	FALSE	FALSE	FALSE	FALSE	FALSE	FALSE	FALSE	FALSE
422	0	ENCFF922XNR	/home/drk/tillage/datasets/human/dnase/encode/ENCSR511GQA/summary/coverage.w5	32	2	mean	DNASE:stomach female embryo (108 days)	DNASE	DNase/stomach female embryo (108 days)	DNase	TRUE	FALSE	FALSE	FALSE	FALSE	FALSE	FALSE	FALSE	FALSE	FALSE	FALSE	FALSE	FALSE	FALSE
423	0	ENCFF622CII	/home/drk/tillage/datasets/human/dnase/encode/ENCSR512CWR/summary/coverage.w5	32	2	mean	DNASE:umbilical cord embryo (59 days) and male embryo (76 days)	DNASE	DNase/umbilical cord embryo (59 days) and male embryo (76 days)	DNase	TRUE	FALSE	FALSE	FALSE	FALSE	FALSE	FALSE	FALSE	FALSE	FALSE	FALSE	FALSE	FALSE	FALSE
424	0	ENCFF683HAF	/home/drk/tillage/datasets/human/dnase/encode/ENCSR514QHN/summary/coverage.w5	32	2	mean	DNASE:muscle of leg male embryo (105 days)	DNASE	DNase/muscle of leg male embryo (105 days)	DNase	TRUE	FALSE	FALSE	FALSE	FALSE	FALSE	FALSE	FALSE	FALSE	FALSE	FALSE	FALSE	FALSE	FALSE
425	0	ENCFF109WQI	/home/drk/tillage/datasets/human/dnase/encode/ENCSR515EWI/summary/coverage.w5	32	2	mean	DNASE:Caki2	DNASE	DNase/Caki2	DNase	TRUE	FALSE	FALSE	FALSE	FALSE	FALSE	FALSE	FALSE	FALSE	FALSE	FALSE	FALSE	FALSE	FALSE
426	0	ENCFF644WCO	/home/drk/tillage/datasets/human/dnase/encode/ENCSR517NHP/summary/coverage.w5	32	2	mean	DNASE:muscle of arm female embryo (105 days)	DNASE	DNase/muscle of arm female embryo (105 days)	DNase	TRUE	FALSE	FALSE	FALSE	FALSE	FALSE	FALSE	FALSE	FALSE	FALSE	FALSE	FALSE	FALSE	FALSE
427	0	ENCFF910FZX	/home/drk/tillage/datasets/human/dnase/encode/ENCSR518JGY/summary/coverage.w5	32	2	mean	DNASE:foreskin melanocyte male newborn	DNASE	DNase/foreskin melanocyte male newborn	DNase	TRUE	FALSE	FALSE	FALSE	FALSE	FALSE	FALSE	FALSE	FALSE	FALSE	FALSE	FALSE	FALSE	FALSE
428	0	ENCFF450EHI	/home/drk/tillage/datasets/human/dnase/encode/ENCSR522FGG/summary/coverage.w5	32	2	mean	DNASE:stomach male embryo (108 days)	DNASE	DNase/stomach male embryo (108 days)	DNase	TRUE	FALSE	FALSE	FALSE	FALSE	FALSE	FALSE	FALSE	FALSE	FALSE	FALSE	FALSE	FALSE	FALSE
429	0	ENCFF381POQ	/home/drk/tillage/datasets/human/dnase/encode/ENCSR522WLH/summary/coverage.w5	32	2	mean	DNASE:body of pancreas male adult (37 years)	DNASE	DNase/body of pancreas male adult (37 years)	DNase	TRUE	FALSE	FALSE	FALSE	FALSE	FALSE	FALSE	FALSE	FALSE	FALSE	TRUE	FALSE	FALSE	FALSE
430	0	ENCFF631XBY	/home/drk/tillage/datasets/human/dnase/encode/ENCSR524DWS/summary/coverage.w5	32	2	mean	DNASE:renal cortex interstitium female embryo (120 days)	DNASE	DNase/renal cortex interstitium female embryo (120 days)	DNase	TRUE	FALSE	FALSE	FALSE	FALSE	FALSE	FALSE	FALSE	FALSE	FALSE	FALSE	FALSE	FALSE	FALSE
431	0	ENCFF095KFF	/home/drk/tillage/datasets/human/dnase/encode/ENCSR524OCB/summary/coverage.w5	32	2	mean	DNASE:body of pancreas female adult (51 year)	DNASE	DNase/body of pancreas female adult (51 year)	DNase	TRUE	FALSE	FALSE	FALSE	FALSE	FALSE	FALSE	FALSE	FALSE	FALSE	TRUE	FALSE	FALSE	FALSE
432	0	ENCFF824OUT	/home/drk/tillage/datasets/human/dnase/encode/ENCSR531HPD/summary/coverage.w5	32	2	mean	DNASE:large intestine male embryo (105 days)	DNASE	DNase/large intestine male embryo (105 days)	DNase	TRUE	FALSE	FALSE	FALSE	FALSE	FALSE	FALSE	FALSE	FALSE	FALSE	FALSE	FALSE	FALSE	FALSE
433	0	ENCFF850IPE	/home/drk/tillage/datasets/human/dnase/encode/ENCSR532CRI/summary/coverage.w5	32	2	mean	DNASE:limb embryo (58 days) and embryo (59 days)	DNASE	DNase/limb embryo (58 days) and embryo (59 days)	DNase	TRUE	FALSE	FALSE	FALSE	FALSE	FALSE	FALSE	FALSE	FALSE	FALSE	FALSE	FALSE	FALSE	FALSE
434	0	ENCFF461COG	/home/drk/tillage/datasets/human/dnase/encode/ENCSR533VAF/summary/coverage.w5	32	2	mean	DNASE:heart female embryo (147 days)	DNASE	DNase/heart female embryo (147 days)	DNase	TRUE	FALSE	FALSE	FALSE	FALSE	FALSE	FALSE	FALSE	FALSE	FALSE	FALSE	FALSE	FALSE	FALSE
435	0	ENCFF135BIN	/home/drk/tillage/datasets/human/dnase/encode/ENCSR536NGW/summary/coverage.w5	32	2	mean	DNASE:heart male embryo (96 days)	DNASE	DNase/heart male embryo (96 days)	DNase	TRUE	FALSE	FALSE	FALSE	FALSE	FALSE	FALSE	FALSE	FALSE	FALSE	FALSE	FALSE	FALSE	FALSE
436	0	ENCFF785TYR	/home/drk/tillage/datasets/human/dnase/encode/ENCSR540PVZ/summary/coverage.w5	32	2	mean	DNASE:right renal pelvis male embryo (120 days)	DNASE	DNase/right renal pelvis male embryo (120 days)	DNase	TRUE	FALSE	FALSE	FALSE	FALSE	FALSE	FALSE	FALSE	FALSE	FALSE	FALSE	FALSE	FALSE	FALSE
437	0	ENCFF149IUC	/home/drk/tillage/datasets/human/dnase/encode/ENCSR541AVF/summary/coverage.w5	32	2	mean	DNASE:left lung female embryo (117 days)	DNASE	DNase/left lung female embryo (117 days)	DNase	TRUE	FALSE	FALSE	FALSE	FALSE	FALSE	FALSE	FALSE	FALSE	FALSE	FALSE	FALSE	FALSE	FALSE
438	0	ENCFF858RAV	/home/drk/tillage/datasets/human/dnase/encode/ENCSR541UPY/summary/coverage.w5	32	2	mean	DNASE:thymus female embryo (98 days)	DNASE	DNase/thymus female embryo (98 days)	DNase	TRUE	FALSE	FALSE	FALSE	FALSE	FALSE	FALSE	FALSE	FALSE	FALSE	FALSE	FALSE	FALSE	FALSE
439	0	ENCFF802LRO	/home/drk/tillage/datasets/human/dnase/encode/ENCSR542KIX/summary/coverage.w5	32	2	mean	DNASE:ovary female adult (53 years)	DNASE	DNase/ovary female adult (53 years)	DNase	TRUE	FALSE	FALSE	FALSE	FALSE	FALSE	FALSE	FALSE	FALSE	FALSE	FALSE	FALSE	FALSE	FALSE
440	0	ENCFF925SLC	/home/drk/tillage/datasets/human/dnase/encode/ENCSR543YPH/summary/coverage.w5	32	2	mean	DNASE:left kidney male embryo (115 days)	DNASE	DNase/left kidney male embryo (115 days)	DNase	TRUE	FALSE	FALSE	FALSE	FALSE	FALSE	FALSE	FALSE	FALSE	FALSE	FALSE	FALSE	FALSE	FALSE
441	0	ENCFF527VFR	/home/drk/tillage/datasets/human/dnase/encode/ENCSR544KDB/summary/coverage.w5	32	2	mean	DNASE:thymus male embryo (113 days)	DNASE	DNase/thymus male embryo (113 days)	DNase	TRUE	FALSE	FALSE	FALSE	FALSE	FALSE	FALSE	FALSE	FALSE	FALSE	FALSE	FALSE	FALSE	FALSE
442	0	ENCFF176WVA	/home/drk/tillage/datasets/human/dnase/encode/ENCSR545KQR/summary/coverage.w5	32	2	mean	DNASE:placenta female embryo (105 days)	DNASE	DNase/placenta female embryo (105 days)	DNase	TRUE	FALSE	FALSE	FALSE	FALSE	FALSE	FALSE	FALSE	FALSE	FALSE	FALSE	FALSE	FALSE	FALSE
443	0	ENCFF746DZE	/home/drk/tillage/datasets/human/dnase/encode/ENCSR548MMD/summary/coverage.w5	32	2	mean	DNASE:EH	DNASE	DNase/EH	DNase	TRUE	FALSE	FALSE	FALSE	FALSE	FALSE	FALSE	FALSE	FALSE	FALSE	FALSE	FALSE	FALSE	FALSE
444	0	ENCFF354FAY	/home/drk/tillage/datasets/human/dnase/encode/ENCSR550UWM/summary/coverage.w5	32	2	mean	DNASE:renal cortex interstitium male embryo (97 days)	DNASE	DNase/renal cortex interstitium male embryo (97 days)	DNase	TRUE	FALSE	FALSE	FALSE	FALSE	FALSE	FALSE	FALSE	FALSE	FALSE	FALSE	FALSE	FALSE	FALSE
445	0	ENCFF933ZHA	/home/drk/tillage/datasets/human/dnase/encode/ENCSR552RKI/summary/coverage.w5	32	2	mean	DNASE:placenta embryo (102 days)	DNASE	DNase/placenta embryo (102 days)	DNase	TRUE	FALSE	FALSE	FALSE	FALSE	FALSE	FALSE	FALSE	FALSE	FALSE	FALSE	FALSE	FALSE	FALSE
446	0	ENCFF708XRO	/home/drk/tillage/datasets/human/dnase/encode/ENCSR552XJI/summary/coverage.w5	32	2	mean	DNASE:placenta embryo (56 days) and embryo (59 days)	DNASE	DNase/placenta embryo (56 days) and embryo (59 days)	DNase	TRUE	FALSE	FALSE	FALSE	FALSE	FALSE	FALSE	FALSE	FALSE	FALSE	FALSE	FALSE	FALSE	FALSE
447	0	ENCFF407LCA	/home/drk/tillage/datasets/human/dnase/encode/ENCSR554WUJ/summary/coverage.w5	32	2	mean	DNASE:renal pelvis female embryo (103 days)	DNASE	DNase/renal pelvis female embryo (103 days)	DNase	TRUE	FALSE	FALSE	FALSE	FALSE	FALSE	FALSE	FALSE	FALSE	FALSE	FALSE	FALSE	FALSE	FALSE
448	0	ENCFF462ZLK	/home/drk/tillage/datasets/human/dnase/encode/ENCSR555QAY/summary/coverage.w5	32	2	mean	DNASE:right lobe of liver female adult (53 years)	DNASE	DNase/right lobe of liver female adult (53 years)	DNase	TRUE	FALSE	FALSE	FALSE	FALSE	FALSE	FALSE	FALSE	FALSE	FALSE	FALSE	FALSE	FALSE	FALSE
449	0	ENCFF660PED	/home/drk/tillage/datasets/human/dnase/encode/ENCSR555TFE/summary/coverage.w5	32	2	mean	DNASE:skin fibroblast male embryo (97 days)	DNASE	DNase/skin fibroblast male embryo (97 days)	DNase	TRUE	FALSE	FALSE	FALSE	FALSE	FALSE	FALSE	FALSE	FALSE	FALSE	FALSE	FALSE	FALSE	FALSE
450	0	ENCFF616AAF	/home/drk/tillage/datasets/human/dnase/encode/ENCSR559WMK/summary/coverage.w5	32	2	mean	DNASE:tongue male embryo (72 days)	DNASE	DNase/tongue male embryo (72 days)	DNase	TRUE	FALSE	FALSE	FALSE	FALSE	FALSE	FALSE	FALSE	FALSE	FALSE	FALSE	FALSE	FALSE	FALSE
451	0	ENCFF723EYP	/home/drk/tillage/datasets/human/dnase/encode/ENCSR562ACY/summary/coverage.w5	32	2	mean	DNASE:skin fibroblast male embryo (97 days)	DNASE	DNase/skin fibroblast male embryo (97 days)	DNase	TRUE	FALSE	FALSE	FALSE	FALSE	FALSE	FALSE	FALSE	FALSE	FALSE	FALSE	FALSE	FALSE	FALSE
452	0	ENCFF775FBE	/home/drk/tillage/datasets/human/dnase/encode/ENCSR562FNN/summary/coverage.w5	32	2	mean	DNASE:liver female embryo (101 day) and female embryo (113 days)	DNASE	DNase/liver female embryo (101 day) and female embryo (113 days)	DNase	TRUE	FALSE	FALSE	FALSE	FALSE	FALSE	FALSE	FALSE	FALSE	FALSE	FALSE	FALSE	FALSE	FALSE
453	0	ENCFF658BNW	/home/drk/tillage/datasets/human/dnase/encode/ENCSR563XRP/summary/coverage.w5	32	2	mean	DNASE:large intestine female embryo (107 days)	DNASE	DNase/large intestine female embryo (107 days)	DNase	TRUE	FALSE	FALSE	FALSE	FALSE	FALSE	FALSE	FALSE	FALSE	FALSE	FALSE	FALSE	FALSE	FALSE
454	0	ENCFF438MEL	/home/drk/tillage/datasets/human/dnase/encode/ENCSR564JUY/summary/coverage.w5	32	2	mean	DNASE:hematopoietic multipotent progenitor cell treated with interleukin-3 for 6 days, kit ligand for 6 days, hydrocortisone succinate for 6 days, erythropoietin for 6 days	DNASE	DNase/hematopoietic multipotent progenitor cell treated with interleukin-3 for 6 days, kit ligand for 6 days, hydrocortisone succinate for 6 days, erythropoietin for 6 days	DNase	TRUE	FALSE	FALSE	FALSE	FALSE	FALSE	FALSE	FALSE	FALSE	FALSE	FALSE	FALSE	FALSE	FALSE
455	0	ENCFF819VID	/home/drk/tillage/datasets/human/dnase/encode/ENCSR564TUY/summary/coverage.w5	32	2	mean	DNASE:common myeloid progenitor, CD34-positive male	DNASE	DNase/common myeloid progenitor, CD34-positive male	DNase	TRUE	FALSE	FALSE	FALSE	FALSE	FALSE	FALSE	FALSE	FALSE	FALSE	FALSE	FALSE	FALSE	FALSE
456	0	ENCFF389EEG	/home/drk/tillage/datasets/human/dnase/encode/ENCSR565EBN/summary/coverage.w5	32	2	mean	DNASE:small intestine female embryo (98 days)	DNASE	DNase/small intestine female embryo (98 days)	DNase	TRUE	FALSE	FALSE	FALSE	FALSE	FALSE	FALSE	FALSE	FALSE	FALSE	FALSE	FALSE	FALSE	FALSE
457	0	ENCFF658FXQ	/home/drk/tillage/datasets/human/dnase/encode/ENCSR569ATD/summary/coverage.w5	32	2	mean	DNASE:CD4-positive, alpha-beta T cell male adult (21 year)	DNASE	DNase/CD4-positive, alpha-beta T cell male adult (21 year)	DNase	TRUE	FALSE	FALSE	FALSE	FALSE	FALSE	FALSE	FALSE	FALSE	FALSE	FALSE	FALSE	FALSE	FALSE
458	0	ENCFF503ZTL	/home/drk/tillage/datasets/human/dnase/encode/ENCSR572LDG/summary/coverage.w5	32	2	mean	DNASE:brain male embryo (101 day)	DNASE	DNase/brain male embryo (101 day)	DNase	TRUE	FALSE	FALSE	FALSE	FALSE	FALSE	FALSE	FALSE	FALSE	FALSE	FALSE	FALSE	FALSE	FALSE
459	0	ENCFF124SMB	/home/drk/tillage/datasets/human/dnase/encode/ENCSR575VMI/summary/coverage.w5	32	2	mean	DNASE:placenta female embryo (101 day) and male embryo (105 days)	DNASE	DNase/placenta female embryo (101 day) and male embryo (105 days)	DNase	TRUE	FALSE	FALSE	FALSE	FALSE	FALSE	FALSE	FALSE	FALSE	FALSE	FALSE	FALSE	FALSE	FALSE
460	0	ENCFF069WLL	/home/drk/tillage/datasets/human/dnase/encode/ENCSR580OAH/summary/coverage.w5	32	2	mean	DNASE:renal pelvis male embryo (91 day)	DNASE	DNase/renal pelvis male embryo (91 day)	DNase	TRUE	FALSE	FALSE	FALSE	FALSE	FALSE	FALSE	FALSE	FALSE	FALSE	FALSE	FALSE	FALSE	FALSE
461	0	ENCFF830TGU	/home/drk/tillage/datasets/human/dnase/encode/ENCSR582IPV/summary/coverage.w5	32	2	mean	DNASE:lung embryo (80 days) and male embryo (76 days)	DNASE	DNase/lung embryo (80 days) and male embryo (76 days)	DNase	TRUE	FALSE	FALSE	FALSE	FALSE	FALSE	FALSE	FALSE	FALSE	FALSE	FALSE	FALSE	FALSE	FALSE
462	0	ENCFF460VUW	/home/drk/tillage/datasets/human/dnase/encode/ENCSR584LUZ/summary/coverage.w5	32	2	mean	DNASE:Ammon's horn male adult (84 years)	DNASE	DNase/Ammon's horn male adult (84 years)	DNase	TRUE	FALSE	FALSE	FALSE	FALSE	FALSE	FALSE	FALSE	FALSE	FALSE	FALSE	FALSE	FALSE	FALSE
463	0	ENCFF596JMX	/home/drk/tillage/datasets/human/dnase/encode/ENCSR585CGU/summary/coverage.w5	32	2	mean	DNASE:muscle of back female embryo (105 days)	DNASE	DNase/muscle of back female embryo (105 days)	DNase	TRUE	FALSE	FALSE	FALSE	FALSE	FALSE	FALSE	FALSE	FALSE	FALSE	FALSE	FALSE	FALSE	FALSE
464	0	ENCFF606ESZ	/home/drk/tillage/datasets/human/dnase/encode/ENCSR587HPR/summary/coverage.w5	32	2	mean	DNASE:lung male embryo (82 days)	DNASE	DNase/lung male embryo (82 days)	DNase	TRUE	FALSE	FALSE	FALSE	FALSE	FALSE	FALSE	FALSE	FALSE	FALSE	FALSE	FALSE	FALSE	FALSE
465	0	ENCFF946AQO	/home/drk/tillage/datasets/human/dnase/encode/ENCSR588JXI/summary/coverage.w5	32	2	mean	DNASE:left renal cortex interstitium male embryo (105 days)	DNASE	DNase/left renal cortex interstitium male embryo (105 days)	DNase	TRUE	FALSE	FALSE	FALSE	FALSE	FALSE	FALSE	FALSE	FALSE	FALSE	FALSE	FALSE	FALSE	FALSE
466	0	ENCFF925UKW	/home/drk/tillage/datasets/human/dnase/encode/ENCSR593LTJ/summary/coverage.w5	32	2	mean	DNASE:trophoblast cell embryo (17 weeks) and embryo (18 weeks)	DNASE	DNase/trophoblast cell embryo (17 weeks) and embryo (18 weeks)	DNase	TRUE	FALSE	FALSE	FALSE	FALSE	FALSE	FALSE	FALSE	FALSE	FALSE	FALSE	FALSE	FALSE	FALSE
467	0	ENCFF548BBX	/home/drk/tillage/datasets/human/dnase/encode/ENCSR594NOE/summary/coverage.w5	32	2	mean	DNASE:RPMI8226	DNASE	DNase/RPMI8226	DNase	TRUE	FALSE	FALSE	FALSE	FALSE	FALSE	FALSE	FALSE	FALSE	FALSE	FALSE	FALSE	FALSE	FALSE
468	0	ENCFF243OFZ	/home/drk/tillage/datasets/human/dnase/encode/ENCSR594OWA/summary/coverage.w5	32	2	mean	DNASE:small intestine male embryo (91 day)	DNASE	DNase/small intestine male embryo (91 day)	DNase	TRUE	FALSE	FALSE	FALSE	FALSE	FALSE	FALSE	FALSE	FALSE	FALSE	FALSE	FALSE	FALSE	FALSE
469	0	ENCFF641HVS	/home/drk/tillage/datasets/human/dnase/encode/ENCSR595CSH/summary/coverage.w5	32	2	mean	DNASE:brain embryo (56 days) and male embryo (58 days)	DNASE	DNase/brain embryo (56 days) and male embryo (58 days)	DNase	TRUE	FALSE	FALSE	FALSE	FALSE	FALSE	FALSE	FALSE	FALSE	FALSE	FALSE	FALSE	FALSE	FALSE
470	0	ENCFF158QOY	/home/drk/tillage/datasets/human/dnase/encode/ENCSR595HZQ/summary/coverage.w5	32	2	mean	DNASE:pancreas female adult (30 years)	DNASE	DNase/pancreas female adult (30 years)	DNase	TRUE	FALSE	FALSE	FALSE	FALSE	FALSE	FALSE	FALSE	FALSE	FALSE	TRUE	FALSE	FALSE	FALSE
471	0	ENCFF080JZX	/home/drk/tillage/datasets/human/dnase/encode/ENCSR597NVK/summary/coverage.w5	32	2	mean	DNASE:adrenal gland female adult (53 years)	DNASE	DNase/adrenal gland female adult (53 years)	DNase	TRUE	FALSE	FALSE	FALSE	FALSE	FALSE	FALSE	FALSE	FALSE	FALSE	FALSE	FALSE	FALSE	FALSE
472	0	ENCFF322ALX	/home/drk/tillage/datasets/human/dnase/encode/ENCSR600KUR/summary/coverage.w5	32	2	mean	DNASE:breast epithelium female adult (51 year)	DNASE	DNase/breast epithelium female adult (51 year)	DNase	TRUE	FALSE	FALSE	FALSE	FALSE	FALSE	FALSE	FALSE	FALSE	FALSE	FALSE	FALSE	FALSE	FALSE
473	0	ENCFF028YSP	/home/drk/tillage/datasets/human/dnase/encode/ENCSR600RAA/summary/coverage.w5	32	2	mean	DNASE:left kidney male embryo (87 days)	DNASE	DNase/left kidney male embryo (87 days)	DNase	TRUE	FALSE	FALSE	FALSE	FALSE	FALSE	FALSE	FALSE	FALSE	FALSE	FALSE	FALSE	FALSE	FALSE
474	0	ENCFF010FIA	/home/drk/tillage/datasets/human/dnase/encode/ENCSR606UAR/summary/coverage.w5	32	2	mean	DNASE:renal pelvis female embryo (96 days)	DNASE	DNase/renal pelvis female embryo (96 days)	DNase	TRUE	FALSE	FALSE	FALSE	FALSE	FALSE	FALSE	FALSE	FALSE	FALSE	FALSE	FALSE	FALSE	FALSE
475	0	ENCFF581JYZ	/home/drk/tillage/datasets/human/dnase/encode/ENCSR608AHQ/summary/coverage.w5	32	2	mean	DNASE:stomach male embryo (127 days)	DNASE	DNase/stomach male embryo (127 days)	DNase	TRUE	FALSE	FALSE	FALSE	FALSE	FALSE	FALSE	FALSE	FALSE	FALSE	FALSE	FALSE	FALSE	FALSE
476	0	ENCFF726GTU	/home/drk/tillage/datasets/human/dnase/encode/ENCSR609DDQ/summary/coverage.w5	32	2	mean	DNASE:CD8-positive, alpha-beta T cell female adult (34 years)	DNASE	DNase/CD8-positive, alpha-beta T cell female adult (34 years)	DNase	TRUE	FALSE	FALSE	FALSE	FALSE	FALSE	FALSE	FALSE	FALSE	FALSE	FALSE	FALSE	FALSE	FALSE
477	0	ENCFF599PVD	/home/drk/tillage/datasets/human/dnase/encode/ENCSR615WIN/summary/coverage.w5	32	2	mean	DNASE:spinal cord female embryo (89 days)	DNASE	DNase/spinal cord female embryo (89 days)	DNase	TRUE	FALSE	FALSE	FALSE	FALSE	FALSE	FALSE	FALSE	FALSE	FALSE	FALSE	FALSE	FALSE	FALSE
478	0	ENCFF174TXJ	/home/drk/tillage/datasets/human/dnase/encode/ENCSR619BNL/summary/coverage.w5	32	2	mean	DNASE:muscle of arm male embryo (97 days)	DNASE	DNase/muscle of arm male embryo (97 days)	DNase	TRUE	FALSE	FALSE	FALSE	FALSE	FALSE	FALSE	FALSE	FALSE	FALSE	FALSE	FALSE	FALSE	FALSE
479	0	ENCFF161NZJ	/home/drk/tillage/datasets/human/dnase/encode/ENCSR619DRM/summary/coverage.w5	32	2	mean	DNASE:renal pelvis female embryo (105 days)	DNASE	DNase/renal pelvis female embryo (105 days)	DNase	TRUE	FALSE	FALSE	FALSE	FALSE	FALSE	FALSE	FALSE	FALSE	FALSE	FALSE	FALSE	FALSE	FALSE
480	0	ENCFF442SRX	/home/drk/tillage/datasets/human/dnase/encode/ENCSR620QNS/summary/coverage.w5	32	2	mean	DNASE:HAP-1	DNASE	DNase/HAP-1	DNase	TRUE	FALSE	FALSE	FALSE	FALSE	FALSE	FALSE	FALSE	FALSE	FALSE	FALSE	FALSE	FALSE	FALSE
481	0	ENCFF909HEZ	/home/drk/tillage/datasets/human/dnase/encode/ENCSR620WAR/summary/coverage.w5	32	2	mean	DNASE:SJSA1	DNASE	DNase/SJSA1	DNase	TRUE	FALSE	FALSE	FALSE	FALSE	FALSE	FALSE	FALSE	FALSE	FALSE	FALSE	FALSE	FALSE	FALSE
482	0	ENCFF113RRS	/home/drk/tillage/datasets/human/dnase/encode/ENCSR621ENC/summary/coverage.w5	32	2	mean	DNASE:retina embryo (74 days) and embryo (85 days)	DNASE	DNase/retina embryo (74 days) and embryo (85 days)	DNase	TRUE	FALSE	FALSE	FALSE	FALSE	FALSE	FALSE	FALSE	FALSE	FALSE	FALSE	FALSE	FALSE	FALSE
483	0	ENCFF906KHN	/home/drk/tillage/datasets/human/dnase/encode/ENCSR622CAH/summary/coverage.w5	32	2	mean	DNASE:muscle of leg male embryo (127 days)	DNASE	DNase/muscle of leg male embryo (127 days)	DNase	TRUE	FALSE	FALSE	FALSE	FALSE	FALSE	FALSE	FALSE	FALSE	FALSE	FALSE	FALSE	FALSE	FALSE
484	0	ENCFF900LOG	/home/drk/tillage/datasets/human/dnase/encode/ENCSR622TWS/summary/coverage.w5	32	2	mean	DNASE:fibroblast of skin of abdomen male embryo (97 days)	DNASE	DNase/fibroblast of skin of abdomen male embryo (97 days)	DNase	TRUE	FALSE	FALSE	FALSE	FALSE	FALSE	FALSE	FALSE	FALSE	FALSE	FALSE	FALSE	FALSE	FALSE
485	0	ENCFF399ISP	/home/drk/tillage/datasets/human/dnase/encode/ENCSR626RVD/summary/coverage.w5	32	2	mean	DNASE:bipolar neuron originated from GM23338 treated with 0.5 ug/mL doxycycline hyclate for 4 days	DNASE	DNase/bipolar neuron originated from GM23338 treated with 0.5 ug;mL doxycycline hyclate for 4 days	DNase	TRUE	FALSE	FALSE	FALSE	FALSE	FALSE	FALSE	FALSE	FALSE	FALSE	FALSE	FALSE	FALSE	FALSE
486	0	ENCFF138ZHG	/home/drk/tillage/datasets/human/dnase/encode/ENCSR627KFV/summary/coverage.w5	32	2	mean	DNASE:stomach female embryo (147 days)	DNASE	DNase/stomach female embryo (147 days)	DNase	TRUE	FALSE	FALSE	FALSE	FALSE	FALSE	FALSE	FALSE	FALSE	FALSE	FALSE	FALSE	FALSE	FALSE
487	0	ENCFF969AND	/home/drk/tillage/datasets/human/dnase/encode/ENCSR627NIF/summary/coverage.w5	32	2	mean	DNASE:lung male embryo (54 days) and male embryo (58 days)	DNASE	DNase/lung male embryo (54 days) and male embryo (58 days)	DNase	TRUE	FALSE	FALSE	FALSE	FALSE	FALSE	FALSE	FALSE	FALSE	FALSE	FALSE	FALSE	FALSE	FALSE
488	0	ENCFF508ADO	/home/drk/tillage/datasets/human/dnase/encode/ENCSR627UDJ/summary/coverage.w5	32	2	mean	DNASE:T-cell male adult (36 years)	DNASE	DNase/T-cell male adult (36 years)	DNase	TRUE	FALSE	FALSE	FALSE	FALSE	FALSE	FALSE	FALSE	FALSE	FALSE	FALSE	FALSE	FALSE	FALSE
489	0	ENCFF801DBL	/home/drk/tillage/datasets/human/dnase/encode/ENCSR628IRM/summary/coverage.w5	32	2	mean	DNASE:T-cell male adult (21 year)	DNASE	DNase/T-cell male adult (21 year)	DNase	TRUE	FALSE	FALSE	FALSE	FALSE	FALSE	FALSE	FALSE	FALSE	FALSE	FALSE	FALSE	FALSE	FALSE
490	0	ENCFF401DZU	/home/drk/tillage/datasets/human/dnase/encode/ENCSR634YVQ/summary/coverage.w5	32	2	mean	DNASE:HK-2	DNASE	DNase/HK-2	DNase	TRUE	FALSE	FALSE	FALSE	FALSE	FALSE	FALSE	FALSE	FALSE	FALSE	FALSE	FALSE	FALSE	FALSE
491	0	ENCFF673ICX	/home/drk/tillage/datasets/human/dnase/encode/ENCSR638HMQ/summary/coverage.w5	32	2	mean	DNASE:NCI-H460	DNASE	DNase/NCI-H460	DNase	TRUE	FALSE	FALSE	FALSE	FALSE	FALSE	FALSE	FALSE	FALSE	FALSE	FALSE	FALSE	FALSE	FALSE
492	0	ENCFF655RAK	/home/drk/tillage/datasets/human/dnase/encode/ENCSR639XWF/summary/coverage.w5	32	2	mean	DNASE:left lung male embryo (96 days)	DNASE	DNase/left lung male embryo (96 days)	DNase	TRUE	FALSE	FALSE	FALSE	FALSE	FALSE	FALSE	FALSE	FALSE	FALSE	FALSE	FALSE	FALSE	FALSE
493	0	ENCFF005DPL	/home/drk/tillage/datasets/human/dnase/encode/ENCSR639ZJI/summary/coverage.w5	32	2	mean	DNASE:common myeloid progenitor, CD34-positive male adult (23 years)	DNASE	DNase/common myeloid progenitor, CD34-positive male adult (23 years)	DNase	TRUE	FALSE	FALSE	FALSE	FALSE	FALSE	FALSE	FALSE	FALSE	FALSE	FALSE	FALSE	FALSE	FALSE
494	0	ENCFF766YIL	/home/drk/tillage/datasets/human/dnase/encode/ENCSR641ZPF/summary/coverage.w5	32	2	mean	DNASE:stomach female adult (51 year)	DNASE	DNase/stomach female adult (51 year)	DNase	TRUE	FALSE	FALSE	FALSE	FALSE	FALSE	FALSE	FALSE	FALSE	FALSE	FALSE	FALSE	FALSE	FALSE
495	0	ENCFF502EPK	/home/drk/tillage/datasets/human/dnase/encode/ENCSR643GHI/summary/coverage.w5	32	2	mean	DNASE:CD4-positive, alpha-beta T cell female adult (33 years)	DNASE	DNase/CD4-positive, alpha-beta T cell female adult (33 years)	DNase	TRUE	FALSE	FALSE	FALSE	FALSE	FALSE	FALSE	FALSE	FALSE	FALSE	FALSE	FALSE	FALSE	FALSE
496	0	ENCFF740DGO	/home/drk/tillage/datasets/human/dnase/encode/ENCSR645GJD/summary/coverage.w5	32	2	mean	DNASE:kidney female embryo (113 days)	DNASE	DNase/kidney female embryo (113 days)	DNase	TRUE	FALSE	FALSE	FALSE	FALSE	FALSE	FALSE	FALSE	FALSE	FALSE	FALSE	FALSE	FALSE	FALSE
497	0	ENCFF600WZF	/home/drk/tillage/datasets/human/dnase/encode/ENCSR648GDP/summary/coverage.w5	32	2	mean	DNASE:skin fibroblast male embryo (97 days)	DNASE	DNase/skin fibroblast male embryo (97 days)	DNase	TRUE	FALSE	FALSE	FALSE	FALSE	FALSE	FALSE	FALSE	FALSE	FALSE	FALSE	FALSE	FALSE	FALSE
498	0	ENCFF180IFD	/home/drk/tillage/datasets/human/dnase/encode/ENCSR648RAX/summary/coverage.w5	32	2	mean	DNASE:placenta female embryo (85 days)	DNASE	DNase/placenta female embryo (85 days)	DNase	TRUE	FALSE	FALSE	FALSE	FALSE	FALSE	FALSE	FALSE	FALSE	FALSE	FALSE	FALSE	FALSE	FALSE
499	0	ENCFF361UTR	/home/drk/tillage/datasets/human/dnase/encode/ENCSR649KBB/summary/coverage.w5	32	2	mean	DNASE:brain male embryo (122 days)	DNASE	DNase/brain male embryo (122 days)	DNase	TRUE	FALSE	FALSE	FALSE	FALSE	FALSE	FALSE	FALSE	FALSE	FALSE	FALSE	FALSE	FALSE	FALSE
500	0	ENCFF903LEE	/home/drk/tillage/datasets/human/dnase/encode/ENCSR649PJN/summary/coverage.w5	32	2	mean	DNASE:muscle of arm male embryo (97 days)	DNASE	DNase/muscle of arm male embryo (97 days)	DNase	TRUE	FALSE	FALSE	FALSE	FALSE	FALSE	FALSE	FALSE	FALSE	FALSE	FALSE	FALSE	FALSE	FALSE
501	0	ENCFF161UUJ	/home/drk/tillage/datasets/human/dnase/encode/ENCSR656QYL/summary/coverage.w5	32	2	mean	DNASE:renal cortex interstitium female embryo (103 days)	DNASE	DNase/renal cortex interstitium female embryo (103 days)	DNase	TRUE	FALSE	FALSE	FALSE	FALSE	FALSE	FALSE	FALSE	FALSE	FALSE	FALSE	FALSE	FALSE	FALSE
502	0	ENCFF126DFR	/home/drk/tillage/datasets/human/dnase/encode/ENCSR657DFR/summary/coverage.w5	32	2	mean	DNASE:thyroid gland female adult (51 year)	DNASE	DNase/thyroid gland female adult (51 year)	DNase	TRUE	FALSE	FALSE	FALSE	FALSE	FALSE	FALSE	FALSE	FALSE	FALSE	FALSE	FALSE	FALSE	FALSE
503	0	ENCFF889CMZ	/home/drk/tillage/datasets/human/dnase/encode/ENCSR662HMO/summary/coverage.w5	32	2	mean	DNASE:NAMALWA	DNASE	DNase/NAMALWA	DNase	TRUE	FALSE	FALSE	FALSE	FALSE	FALSE	FALSE	FALSE	FALSE	FALSE	FALSE	FALSE	FALSE	FALSE
504	0	ENCFF351UQV	/home/drk/tillage/datasets/human/dnase/encode/ENCSR664PKM/summary/coverage.w5	32	2	mean	DNASE:heart embryo (59 days) and female embryo (76 days)	DNASE	DNase/heart embryo (59 days) and female embryo (76 days)	DNase	TRUE	FALSE	FALSE	FALSE	FALSE	FALSE	FALSE	FALSE	FALSE	FALSE	FALSE	FALSE	FALSE	FALSE
505	0	ENCFF365LXQ	/home/drk/tillage/datasets/human/dnase/encode/ENCSR666YVE/summary/coverage.w5	32	2	mean	DNASE:large intestine male embryo (105 days)	DNASE	DNase/large intestine male embryo (105 days)	DNase	TRUE	FALSE	FALSE	FALSE	FALSE	FALSE	FALSE	FALSE	FALSE	FALSE	FALSE	FALSE	FALSE	FALSE
506	0	ENCFF260OFK	/home/drk/tillage/datasets/human/dnase/encode/ENCSR670VQZ/summary/coverage.w5	32	2	mean	DNASE:skin fibroblast male embryo (97 days)	DNASE	DNase/skin fibroblast male embryo (97 days)	DNase	TRUE	FALSE	FALSE	FALSE	FALSE	FALSE	FALSE	FALSE	FALSE	FALSE	FALSE	FALSE	FALSE	FALSE
507	0	ENCFF307BRD	/home/drk/tillage/datasets/human/dnase/encode/ENCSR670ZSA/summary/coverage.w5	32	2	mean	DNASE:right kidney male embryo (96 days)	DNASE	DNase/right kidney male embryo (96 days)	DNase	TRUE	FALSE	FALSE	FALSE	FALSE	FALSE	FALSE	FALSE	FALSE	FALSE	FALSE	FALSE	FALSE	FALSE
508	0	ENCFF722MXM	/home/drk/tillage/datasets/human/dnase/encode/ENCSR674JIL/summary/coverage.w5	32	2	mean	DNASE:CD14-positive monocyte male adult (37 years)	DNASE	DNase/CD14-positive monocyte male adult (37 years)	DNase	TRUE	FALSE	FALSE	FALSE	FALSE	FALSE	FALSE	FALSE	FALSE	FALSE	FALSE	FALSE	FALSE	FALSE
509	0	ENCFF422YYH	/home/drk/tillage/datasets/human/dnase/encode/ENCSR678ILN/summary/coverage.w5	32	2	mean	DNASE:ELF-1	DNASE	DNase/ELF-1	DNase	TRUE	FALSE	FALSE	FALSE	FALSE	FALSE	FALSE	FALSE	FALSE	FALSE	FALSE	FALSE	FALSE	FALSE
510	0	ENCFF024WMP	/home/drk/tillage/datasets/human/dnase/encode/ENCSR678PDD/summary/coverage.w5	32	2	mean	DNASE:spinal cord female embryo (113 days)	DNASE	DNase/spinal cord female embryo (113 days)	DNase	TRUE	FALSE	FALSE	FALSE	FALSE	FALSE	FALSE	FALSE	FALSE	FALSE	FALSE	FALSE	FALSE	FALSE
511	0	ENCFF090EZE	/home/drk/tillage/datasets/human/dnase/encode/ENCSR679IFH/summary/coverage.w5	32	2	mean	DNASE:spleen embryo (112 days)	DNASE	DNase/spleen embryo (112 days)	DNase	TRUE	FALSE	FALSE	FALSE	FALSE	FALSE	FALSE	FALSE	FALSE	FALSE	FALSE	FALSE	FALSE	FALSE
512	0	ENCFF010TXA	/home/drk/tillage/datasets/human/dnase/encode/ENCSR680SDS/summary/coverage.w5	32	2	mean	DNASE:left lung female embryo (107 days)	DNASE	DNase/left lung female embryo (107 days)	DNase	TRUE	FALSE	FALSE	FALSE	FALSE	FALSE	FALSE	FALSE	FALSE	FALSE	FALSE	FALSE	FALSE	FALSE
513	0	ENCFF538SYZ	/home/drk/tillage/datasets/human/dnase/encode/ENCSR682PKY/summary/coverage.w5	32	2	mean	DNASE:thymus female embryo	DNASE	DNase/thymus female embryo	DNase	TRUE	FALSE	FALSE	FALSE	FALSE	FALSE	FALSE	FALSE	FALSE	FALSE	FALSE	FALSE	FALSE	FALSE
514	0	ENCFF131RGB	/home/drk/tillage/datasets/human/dnase/encode/ENCSR683QJJ/summary/coverage.w5	32	2	mean	DNASE:CD4-positive, alpha-beta T cell male adult (21 year)	DNASE	DNase/CD4-positive, alpha-beta T cell male adult (21 year)	DNase	TRUE	FALSE	FALSE	FALSE	FALSE	FALSE	FALSE	FALSE	FALSE	FALSE	FALSE	FALSE	FALSE	FALSE
515	0	ENCFF827CLR	/home/drk/tillage/datasets/human/dnase/encode/ENCSR683YLO/summary/coverage.w5	32	2	mean	DNASE:stomach female embryo (96 days)	DNASE	DNase/stomach female embryo (96 days)	DNase	TRUE	FALSE	FALSE	FALSE	FALSE	FALSE	FALSE	FALSE	FALSE	FALSE	FALSE	FALSE	FALSE	FALSE
516	0	ENCFF923JHL	/home/drk/tillage/datasets/human/dnase/encode/ENCSR691MQJ/summary/coverage.w5	32	2	mean	DNASE:EL	DNASE	DNase/EL	DNase	TRUE	FALSE	FALSE	FALSE	FALSE	FALSE	FALSE	FALSE	FALSE	FALSE	FALSE	FALSE	FALSE	FALSE
517	0	ENCFF759CKK	/home/drk/tillage/datasets/human/dnase/encode/ENCSR695AUY/summary/coverage.w5	32	2	mean	DNASE:CD14-positive monocyte female adult (34 years)	DNASE	DNase/CD14-positive monocyte female adult (34 years)	DNase	TRUE	FALSE	FALSE	FALSE	FALSE	FALSE	FALSE	FALSE	FALSE	FALSE	FALSE	FALSE	FALSE	FALSE
518	0	ENCFF290ZJP	/home/drk/tillage/datasets/human/dnase/encode/ENCSR696TPW/summary/coverage.w5	32	2	mean	DNASE:thyroid gland female adult (53 years)	DNASE	DNase/thyroid gland female adult (53 years)	DNase	TRUE	FALSE	FALSE	FALSE	FALSE	FALSE	FALSE	FALSE	FALSE	FALSE	FALSE	FALSE	FALSE	FALSE
519	0	ENCFF815MQN	/home/drk/tillage/datasets/human/dnase/encode/ENCSR696XSJ/summary/coverage.w5	32	2	mean	DNASE:adrenal gland female embryo (113 days)	DNASE	DNase/adrenal gland female embryo (113 days)	DNase	TRUE	FALSE	FALSE	FALSE	FALSE	FALSE	FALSE	FALSE	FALSE	FALSE	FALSE	FALSE	FALSE	FALSE
520	0	ENCFF545YJA	/home/drk/tillage/datasets/human/dnase/encode/ENCSR698CUE/summary/coverage.w5	32	2	mean	DNASE:muscle of back male embryo (96 days)	DNASE	DNase/muscle of back male embryo (96 days)	DNase	TRUE	FALSE	FALSE	FALSE	FALSE	FALSE	FALSE	FALSE	FALSE	FALSE	FALSE	FALSE	FALSE	FALSE
521	0	ENCFF332XCB	/home/drk/tillage/datasets/human/dnase/encode/ENCSR700ILE/summary/coverage.w5	32	2	mean	DNASE:SJCRH30	DNASE	DNase/SJCRH30	DNase	TRUE	FALSE	FALSE	FALSE	FALSE	FALSE	FALSE	FALSE	FALSE	FALSE	FALSE	FALSE	FALSE	FALSE
522	0	ENCFF985WGD	/home/drk/tillage/datasets/human/dnase/encode/ENCSR704HNG/summary/coverage.w5	32	2	mean	DNASE:natural killer cell male adult (21 year)	DNASE	DNase/natural killer cell male adult (21 year)	DNase	TRUE	FALSE	FALSE	FALSE	FALSE	FALSE	FALSE	FALSE	FALSE	FALSE	FALSE	FALSE	FALSE	FALSE
523	0	ENCFF702IWR	/home/drk/tillage/datasets/human/dnase/encode/ENCSR705CNJ/summary/coverage.w5	32	2	mean	DNASE:heart male embryo (72 days) and male embryo (76 days)	DNASE	DNase/heart male embryo (72 days) and male embryo (76 days)	DNase	TRUE	FALSE	FALSE	FALSE	FALSE	FALSE	FALSE	FALSE	FALSE	FALSE	FALSE	FALSE	FALSE	FALSE
524	0	ENCFF225GCE	/home/drk/tillage/datasets/human/dnase/encode/ENCSR706IDL/summary/coverage.w5	32	2	mean	DNASE:midbrain male adult (78 years) and male adult (84 years)	DNASE	DNase/midbrain male adult (78 years) and male adult (84 years)	DNase	TRUE	FALSE	FALSE	FALSE	FALSE	FALSE	FALSE	FALSE	FALSE	FALSE	FALSE	FALSE	FALSE	FALSE
525	0	ENCFF338CIA	/home/drk/tillage/datasets/human/dnase/encode/ENCSR712PYJ/summary/coverage.w5	32	2	mean	DNASE:ovary female adult (30 years)	DNASE	DNase/ovary female adult (30 years)	DNase	TRUE	FALSE	FALSE	FALSE	FALSE	FALSE	FALSE	FALSE	FALSE	FALSE	FALSE	FALSE	FALSE	FALSE
526	0	ENCFF918FRW	/home/drk/tillage/datasets/human/dnase/encode/ENCSR714DIF/summary/coverage.w5	32	2	mean	DNASE:mesendoderm originated from H1-hESC	DNASE	DNase/mesendoderm originated from H1-hESC	DNase	TRUE	FALSE	FALSE	FALSE	FALSE	FALSE	FALSE	FALSE	FALSE	FALSE	FALSE	FALSE	FALSE	FALSE
527	0	ENCFF104JJN	/home/drk/tillage/datasets/human/dnase/encode/ENCSR718AAB/summary/coverage.w5	32	2	mean	DNASE:natural killer cell male adult (37 years)	DNASE	DNase/natural killer cell male adult (37 years)	DNase	TRUE	FALSE	FALSE	FALSE	FALSE	FALSE	FALSE	FALSE	FALSE	FALSE	FALSE	FALSE	FALSE	FALSE
528	0	ENCFF125SYT	/home/drk/tillage/datasets/human/dnase/encode/ENCSR723JLG/summary/coverage.w5	32	2	mean	DNASE:natural killer cell female adult (34 years)	DNASE	DNase/natural killer cell female adult (34 years)	DNase	TRUE	FALSE	FALSE	FALSE	FALSE	FALSE	FALSE	FALSE	FALSE	FALSE	FALSE	FALSE	FALSE	FALSE
529	0	ENCFF380PKB	/home/drk/tillage/datasets/human/dnase/encode/ENCSR724CND/summary/coverage.w5	32	2	mean	DNASE:foreskin keratinocyte male newborn	DNASE	DNase/foreskin keratinocyte male newborn	DNase	TRUE	FALSE	FALSE	FALSE	FALSE	FALSE	FALSE	FALSE	FALSE	TRUE	FALSE	FALSE	FALSE	FALSE
530	0	ENCFF488GEQ	/home/drk/tillage/datasets/human/dnase/encode/ENCSR726YMS/summary/coverage.w5	32	2	mean	DNASE:stomach female embryo	DNASE	DNase/stomach female embryo	DNase	TRUE	FALSE	FALSE	FALSE	FALSE	FALSE	FALSE	FALSE	FALSE	FALSE	FALSE	FALSE	FALSE	FALSE
531	0	ENCFF285UPE	/home/drk/tillage/datasets/human/dnase/encode/ENCSR728BAD/summary/coverage.w5	32	2	mean	DNASE:adrenal gland male embryo (108 days)	DNASE	DNase/adrenal gland male embryo (108 days)	DNase	TRUE	FALSE	FALSE	FALSE	FALSE	FALSE	FALSE	FALSE	FALSE	FALSE	FALSE	FALSE	FALSE	FALSE
532	0	ENCFF037YBR	/home/drk/tillage/datasets/human/dnase/encode/ENCSR729DRB/summary/coverage.w5	32	2	mean	DNASE:testis male embryo	DNASE	DNase/testis male embryo	DNase	TRUE	FALSE	FALSE	FALSE	FALSE	FALSE	FALSE	FALSE	FALSE	FALSE	FALSE	FALSE	FALSE	FALSE
533	0	ENCFF594UFP	/home/drk/tillage/datasets/human/dnase/encode/ENCSR731QLJ/summary/coverage.w5	32	2	mean	DNASE:mesenchymal stem cell originated from H1-hESC	DNASE	DNase/mesenchymal stem cell originated from H1-hESC	DNase	TRUE	FALSE	FALSE	FALSE	FALSE	FALSE	FALSE	FALSE	FALSE	FALSE	FALSE	FALSE	FALSE	FALSE
534	0	ENCFF264JCE	/home/drk/tillage/datasets/human/dnase/encode/ENCSR733YNW/summary/coverage.w5	32	2	mean	DNASE:vagina female adult (51 year)	DNASE	DNase/vagina female adult (51 year)	DNase	TRUE	FALSE	FALSE	FALSE	FALSE	FALSE	FALSE	FALSE	FALSE	FALSE	FALSE	FALSE	FALSE	FALSE
535	0	ENCFF158JPG	/home/drk/tillage/datasets/human/dnase/encode/ENCSR735BIM/summary/coverage.w5	32	2	mean	DNASE:common myeloid progenitor, CD34-positive male adult (43 years)	DNASE	DNase/common myeloid progenitor, CD34-positive male adult (43 years)	DNase	TRUE	FALSE	FALSE	FALSE	FALSE	FALSE	FALSE	FALSE	FALSE	FALSE	FALSE	FALSE	FALSE	FALSE
536	0	ENCFF062BSK	/home/drk/tillage/datasets/human/dnase/encode/ENCSR746RDJ/summary/coverage.w5	32	2	mean	DNASE:heart right ventricle female embryo (101 day) and female embryo (103 days)	DNASE	DNase/heart right ventricle female embryo (101 day) and female embryo (103 days)	DNase	TRUE	FALSE	FALSE	FALSE	FALSE	FALSE	FALSE	FALSE	FALSE	FALSE	FALSE	FALSE	FALSE	FALSE
537	0	ENCFF572BDN	/home/drk/tillage/datasets/human/dnase/encode/ENCSR746ZPP/summary/coverage.w5	32	2	mean	DNASE:L1-S8R	DNASE	DNase/L1-S8R	DNase	TRUE	FALSE	FALSE	FALSE	FALSE	FALSE	FALSE	FALSE	FALSE	FALSE	FALSE	FALSE	FALSE	FALSE
538	0	ENCFF162WFN	/home/drk/tillage/datasets/human/dnase/encode/ENCSR749BWV/summary/coverage.w5	32	2	mean	DNASE:heart female embryo (116 days) and female embryo (98 days)	DNASE	DNase/heart female embryo (116 days) and female embryo (98 days)	DNase	TRUE	FALSE	FALSE	FALSE	FALSE	FALSE	FALSE	FALSE	FALSE	FALSE	FALSE	FALSE	FALSE	FALSE
539	0	ENCFF747RHY	/home/drk/tillage/datasets/human/dnase/encode/ENCSR752EPH/summary/coverage.w5	32	2	mean	DNASE:MCF 10A treated with 1 uM tamoxifen for 24 hours	DNASE	DNase/MCF 10A treated with 1 uM tamoxifen for 24 hours	DNase	TRUE	FALSE	FALSE	FALSE	FALSE	FALSE	FALSE	FALSE	FALSE	FALSE	FALSE	FALSE	FALSE	FALSE
540	0	ENCFF923TRG	/home/drk/tillage/datasets/human/dnase/encode/ENCSR752NTF/summary/coverage.w5	32	2	mean	DNASE:right renal pelvis male embryo (105 days)	DNASE	DNase/right renal pelvis male embryo (105 days)	DNase	TRUE	FALSE	FALSE	FALSE	FALSE	FALSE	FALSE	FALSE	FALSE	FALSE	FALSE	FALSE	FALSE	FALSE
541	0	ENCFF851IQY	/home/drk/tillage/datasets/human/dnase/encode/ENCSR753QKD/summary/coverage.w5	32	2	mean	DNASE:muscle of arm female embryo (98 days)	DNASE	DNase/muscle of arm female embryo (98 days)	DNase	TRUE	FALSE	FALSE	FALSE	FALSE	FALSE	FALSE	FALSE	FALSE	FALSE	FALSE	FALSE	FALSE	FALSE
542	0	ENCFF685WFL	/home/drk/tillage/datasets/human/dnase/encode/ENCSR754LIN/summary/coverage.w5	32	2	mean	DNASE:H9 G1 phase genetically modified using stable transfection	DNASE	DNase/H9 G1 phase genetically modified using stable transfection	DNase	TRUE	FALSE	FALSE	FALSE	FALSE	FALSE	FALSE	FALSE	FALSE	FALSE	FALSE	FALSE	FALSE	FALSE
543	0	ENCFF094FZF	/home/drk/tillage/datasets/human/dnase/encode/ENCSR754WNA/summary/coverage.w5	32	2	mean	DNASE:tibial nerve male adult (37 years)	DNASE	DNase/tibial nerve male adult (37 years)	DNase	TRUE	FALSE	FALSE	FALSE	FALSE	FALSE	FALSE	FALSE	FALSE	FALSE	FALSE	FALSE	FALSE	FALSE
544	0	ENCFF098CIC	/home/drk/tillage/datasets/human/dnase/encode/ENCSR757EPJ/summary/coverage.w5	32	2	mean	DNASE:kidney male embryo (85 days)	DNASE	DNase/kidney male embryo (85 days)	DNase	TRUE	FALSE	FALSE	FALSE	FALSE	FALSE	FALSE	FALSE	FALSE	FALSE	FALSE	FALSE	FALSE	FALSE
545	0	ENCFF645CDA	/home/drk/tillage/datasets/human/dnase/encode/ENCSR759UNY/summary/coverage.w5	32	2	mean	DNASE:tongue female embryo (59 days) and female embryo (76 days)	DNASE	DNase/tongue female embryo (59 days) and female embryo (76 days)	DNase	TRUE	FALSE	FALSE	FALSE	FALSE	FALSE	FALSE	FALSE	FALSE	FALSE	FALSE	FALSE	FALSE	FALSE
546	0	ENCFF950KRY	/home/drk/tillage/datasets/human/dnase/encode/ENCSR760QZM/summary/coverage.w5	32	2	mean	DNASE:transverse colon female adult (51 year)	DNASE	DNase/transverse colon female adult (51 year)	DNase	TRUE	FALSE	FALSE	FALSE	FALSE	FALSE	FALSE	FALSE	FALSE	FALSE	FALSE	FALSE	FALSE	FALSE
547	0	ENCFF881JSN	/home/drk/tillage/datasets/human/dnase/encode/ENCSR761ZFA/summary/coverage.w5	32	2	mean	DNASE:right renal pelvis male embryo (105 days)	DNASE	DNase/right renal pelvis male embryo (105 days)	DNase	TRUE	FALSE	FALSE	FALSE	FALSE	FALSE	FALSE	FALSE	FALSE	FALSE	FALSE	FALSE	FALSE	FALSE
548	0	ENCFF484MWV	/home/drk/tillage/datasets/human/dnase/encode/ENCSR762FCX/summary/coverage.w5	32	2	mean	DNASE:large intestine male embryo (91 day)	DNASE	DNase/large intestine male embryo (91 day)	DNase	TRUE	FALSE	FALSE	FALSE	FALSE	FALSE	FALSE	FALSE	FALSE	FALSE	FALSE	FALSE	FALSE	FALSE
549	0	ENCFF712OII	/home/drk/tillage/datasets/human/dnase/encode/ENCSR765BSU/summary/coverage.w5	32	2	mean	DNASE:right kidney female embryo (117 days)	DNASE	DNase/right kidney female embryo (117 days)	DNase	TRUE	FALSE	FALSE	FALSE	FALSE	FALSE	FALSE	FALSE	FALSE	FALSE	FALSE	FALSE	FALSE	FALSE
550	0	ENCFF268XHZ	/home/drk/tillage/datasets/human/dnase/encode/ENCSR768OLL/summary/coverage.w5	32	2	mean	DNASE:right kidney male embryo (91 day)	DNASE	DNase/right kidney male embryo (91 day)	DNase	TRUE	FALSE	FALSE	FALSE	FALSE	FALSE	FALSE	FALSE	FALSE	FALSE	FALSE	FALSE	FALSE	FALSE
551	0	ENCFF375JUQ	/home/drk/tillage/datasets/human/dnase/encode/ENCSR770DEN/summary/coverage.w5	32	2	mean	DNASE:skin fibroblast male embryo (97 days)	DNASE	DNase/skin fibroblast male embryo (97 days)	DNase	TRUE	FALSE	FALSE	FALSE	FALSE	FALSE	FALSE	FALSE	FALSE	FALSE	FALSE	FALSE	FALSE	FALSE
552	0	ENCFF328BAN	/home/drk/tillage/datasets/human/dnase/encode/ENCSR771DAX/summary/coverage.w5	32	2	mean	DNASE:globus pallidus male adult (78 years) and male adult (84 years)	DNASE	DNase/globus pallidus male adult (78 years) and male adult (84 years)	DNase	TRUE	FALSE	FALSE	FALSE	FALSE	FALSE	FALSE	FALSE	FALSE	FALSE	FALSE	FALSE	FALSE	FALSE
553	0	ENCFF518IQW	/home/drk/tillage/datasets/human/dnase/encode/ENCSR774RCO/summary/coverage.w5	32	2	mean	DNASE:kidney female embryo (105 days)	DNASE	DNase/kidney female embryo (105 days)	DNase	TRUE	FALSE	FALSE	FALSE	FALSE	FALSE	FALSE	FALSE	FALSE	FALSE	FALSE	FALSE	FALSE	FALSE
554	0	ENCFF412KRU	/home/drk/tillage/datasets/human/dnase/encode/ENCSR777DXQ/summary/coverage.w5	32	2	mean	DNASE:right atrium auricular region female adult (53 years)	DNASE	DNase/right atrium auricular region female adult (53 years)	DNase	TRUE	FALSE	FALSE	FALSE	FALSE	FALSE	FALSE	FALSE	FALSE	FALSE	FALSE	FALSE	FALSE	FALSE
555	0	ENCFF721IYP	/home/drk/tillage/datasets/human/dnase/encode/ENCSR777USE/summary/coverage.w5	32	2	mean	DNASE:thymus female embryo (147 days)	DNASE	DNase/thymus female embryo (147 days)	DNase	TRUE	FALSE	FALSE	FALSE	FALSE	FALSE	FALSE	FALSE	FALSE	FALSE	FALSE	FALSE	FALSE	FALSE
556	0	ENCFF017FGP	/home/drk/tillage/datasets/human/dnase/encode/ENCSR782SSS/summary/coverage.w5	32	2	mean	DNASE:stomach male adult (34 years)	DNASE	DNase/stomach male adult (34 years)	DNase	TRUE	FALSE	FALSE	FALSE	FALSE	FALSE	FALSE	FALSE	FALSE	FALSE	FALSE	FALSE	FALSE	FALSE
557	0	ENCFF540MDC	/home/drk/tillage/datasets/human/dnase/encode/ENCSR782XFY/summary/coverage.w5	32	2	mean	DNASE:eye embryo (56 days) and male embryo (76 days)	DNASE	DNase/eye embryo (56 days) and male embryo (76 days)	DNase	TRUE	FALSE	FALSE	FALSE	FALSE	FALSE	FALSE	FALSE	FALSE	FALSE	FALSE	FALSE	FALSE	FALSE
558	0	ENCFF376RIO	/home/drk/tillage/datasets/human/dnase/encode/ENCSR783OCW/summary/coverage.w5	32	2	mean	DNASE:esophagus squamous epithelium male adult (37 years)	DNASE	DNase/esophagus squamous epithelium male adult (37 years)	DNase	TRUE	FALSE	FALSE	FALSE	FALSE	FALSE	FALSE	FALSE	FALSE	FALSE	FALSE	FALSE	FALSE	FALSE
559	0	ENCFF888PNL	/home/drk/tillage/datasets/human/dnase/encode/ENCSR785BDQ/summary/coverage.w5	32	2	mean	DNASE:glomerular visceral epithelial cell child (3 years)	DNASE	DNase/glomerular visceral epithelial cell child (3 years)	DNase	TRUE	FALSE	FALSE	FALSE	FALSE	FALSE	FALSE	FALSE	FALSE	FALSE	FALSE	FALSE	FALSE	FALSE
560	0	ENCFF167DZY	/home/drk/tillage/datasets/human/dnase/encode/ENCSR786FWF/summary/coverage.w5	32	2	mean	DNASE:muscle of back male embryo (127 days)	DNASE	DNase/muscle of back male embryo (127 days)	DNase	TRUE	FALSE	FALSE	FALSE	FALSE	FALSE	FALSE	FALSE	FALSE	FALSE	FALSE	FALSE	FALSE	FALSE
561	0	ENCFF072UOA	/home/drk/tillage/datasets/human/dnase/encode/ENCSR788SOI/summary/coverage.w5	32	2	mean	DNASE:spinal cord male embryo (96 days)	DNASE	DNase/spinal cord male embryo (96 days)	DNase	TRUE	FALSE	FALSE	FALSE	FALSE	FALSE	FALSE	FALSE	FALSE	FALSE	FALSE	FALSE	FALSE	FALSE
562	0	ENCFF222GDV	/home/drk/tillage/datasets/human/dnase/encode/ENCSR789VGQ/summary/coverage.w5	32	2	mean	DNASE:MCF 10A	DNASE	DNase/MCF 10A	DNase	TRUE	FALSE	FALSE	FALSE	FALSE	FALSE	FALSE	FALSE	FALSE	FALSE	FALSE	FALSE	FALSE	FALSE
563	0	ENCFF098CAJ	/home/drk/tillage/datasets/human/dnase/encode/ENCSR790FIS/summary/coverage.w5	32	2	mean	DNASE:transverse colon male adult (54 years)	DNASE	DNase/transverse colon male adult (54 years)	DNase	TRUE	FALSE	FALSE	FALSE	FALSE	FALSE	FALSE	FALSE	FALSE	FALSE	FALSE	FALSE	FALSE	FALSE
564	0	ENCFF419BLQ	/home/drk/tillage/datasets/human/dnase/encode/ENCSR792ZXA/summary/coverage.w5	32	2	mean	DNASE:kidney embryo (59 days) and female embryo (59 days)	DNASE	DNase/kidney embryo (59 days) and female embryo (59 days)	DNase	TRUE	FALSE	FALSE	FALSE	FALSE	FALSE	FALSE	FALSE	FALSE	FALSE	FALSE	FALSE	FALSE	FALSE
565	0	ENCFF117WXM	/home/drk/tillage/datasets/human/dnase/encode/ENCSR794OFW/summary/coverage.w5	32	2	mean	DNASE:H1-hESC	DNASE	DNase/H1-hESC	DNase	TRUE	FALSE	FALSE	FALSE	FALSE	FALSE	FALSE	FALSE	FALSE	FALSE	FALSE	FALSE	FALSE	FALSE
566	0	ENCFF112GQO	/home/drk/tillage/datasets/human/dnase/encode/ENCSR796SJV/summary/coverage.w5	32	2	mean	DNASE:large intestine female embryo (98 days)	DNASE	DNase/large intestine female embryo (98 days)	DNase	TRUE	FALSE	FALSE	FALSE	FALSE	FALSE	FALSE	FALSE	FALSE	FALSE	FALSE	FALSE	FALSE	FALSE
567	0	ENCFF691QJR	/home/drk/tillage/datasets/human/dnase/encode/ENCSR800QGE/summary/coverage.w5	32	2	mean	DNASE:large intestine female embryo (103 days)	DNASE	DNase/large intestine female embryo (103 days)	DNase	TRUE	FALSE	FALSE	FALSE	FALSE	FALSE	FALSE	FALSE	FALSE	FALSE	FALSE	FALSE	FALSE	FALSE
568	0	ENCFF804AOO	/home/drk/tillage/datasets/human/dnase/encode/ENCSR802AJE/summary/coverage.w5	32	2	mean	DNASE:placenta male embryo (85 days)	DNASE	DNase/placenta male embryo (85 days)	DNase	TRUE	FALSE	FALSE	FALSE	FALSE	FALSE	FALSE	FALSE	FALSE	FALSE	FALSE	FALSE	FALSE	FALSE
569	0	ENCFF772ECZ	/home/drk/tillage/datasets/human/dnase/encode/ENCSR803VCR/summary/coverage.w5	32	2	mean	DNASE:left lung female embryo (91 day)	DNASE	DNase/left lung female embryo (91 day)	DNase	TRUE	FALSE	FALSE	FALSE	FALSE	FALSE	FALSE	FALSE	FALSE	FALSE	FALSE	FALSE	FALSE	FALSE
570	0	ENCFF751LRX	/home/drk/tillage/datasets/human/dnase/encode/ENCSR804RSI/summary/coverage.w5	32	2	mean	DNASE:heart embryo (80 days)	DNASE	DNase/heart embryo (80 days)	DNase	TRUE	FALSE	FALSE	FALSE	FALSE	FALSE	FALSE	FALSE	FALSE	FALSE	FALSE	FALSE	FALSE	FALSE
571	0	ENCFF130BQK	/home/drk/tillage/datasets/human/dnase/encode/ENCSR805XIF/summary/coverage.w5	32	2	mean	DNASE:femur female embryo (98 days)	DNASE	DNase/femur female embryo (98 days)	DNase	TRUE	FALSE	FALSE	FALSE	FALSE	FALSE	FALSE	FALSE	FALSE	FALSE	FALSE	FALSE	FALSE	FALSE
572	0	ENCFF345ALB	/home/drk/tillage/datasets/human/dnase/encode/ENCSR809CEA/summary/coverage.w5	32	2	mean	DNASE:H4	DNASE	DNase/H4	DNase	TRUE	FALSE	FALSE	FALSE	FALSE	FALSE	FALSE	FALSE	FALSE	FALSE	FALSE	FALSE	FALSE	FALSE
573	0	ENCFF497YLT	/home/drk/tillage/datasets/human/dnase/encode/ENCSR809LCE/summary/coverage.w5	32	2	mean	DNASE:trophoblast cell embryo (23 weeks)	DNASE	DNase/trophoblast cell embryo (23 weeks)	DNase	TRUE	FALSE	FALSE	FALSE	FALSE	FALSE	FALSE	FALSE	FALSE	FALSE	FALSE	FALSE	FALSE	FALSE
574	0	ENCFF258PIV	/home/drk/tillage/datasets/human/dnase/encode/ENCSR813CKU/summary/coverage.w5	32	2	mean	DNASE:urinary bladder male embryo (76 days)	DNASE	DNase/urinary bladder male embryo (76 days)	DNase	TRUE	FALSE	FALSE	FALSE	FALSE	FALSE	FALSE	FALSE	FALSE	FALSE	FALSE	FALSE	FALSE	FALSE
575	0	ENCFF528SGI	/home/drk/tillage/datasets/human/dnase/encode/ENCSR814KRX/summary/coverage.w5	32	2	mean	DNASE:HT-29	DNASE	DNase/HT-29	DNase	TRUE	FALSE	FALSE	FALSE	FALSE	FALSE	FALSE	FALSE	FALSE	FALSE	FALSE	FALSE	FALSE	FALSE
576	0	ENCFF540ITV	/home/drk/tillage/datasets/human/dnase/encode/ENCSR818JGZ/summary/coverage.w5	32	2	mean	DNASE:limb embryo (53 days) and embryo (56 days)	DNASE	DNase/limb embryo (53 days) and embryo (56 days)	DNase	TRUE	FALSE	FALSE	FALSE	FALSE	FALSE	FALSE	FALSE	FALSE	FALSE	FALSE	FALSE	FALSE	FALSE
577	0	ENCFF489DYU	/home/drk/tillage/datasets/human/dnase/encode/ENCSR820ICX/summary/coverage.w5	32	2	mean	DNASE:retina female embryo (89 days)	DNASE	DNase/retina female embryo (89 days)	DNase	TRUE	FALSE	FALSE	FALSE	FALSE	FALSE	FALSE	FALSE	FALSE	FALSE	FALSE	FALSE	FALSE	FALSE
578	0	ENCFF867YFT	/home/drk/tillage/datasets/human/dnase/encode/ENCSR820WLP/summary/coverage.w5	32	2	mean	DNASE:dedifferentiated amniotic fluid mesenchymal stem cell	DNASE	DNase/dedifferentiated amniotic fluid mesenchymal stem cell	DNase	TRUE	FALSE	FALSE	FALSE	FALSE	FALSE	FALSE	FALSE	FALSE	FALSE	FALSE	FALSE	FALSE	FALSE
579	0	ENCFF427FTE	/home/drk/tillage/datasets/human/dnase/encode/ENCSR820WNB/summary/coverage.w5	32	2	mean	DNASE:upper lobe of left lung female adult (53 years)	DNASE	DNase/upper lobe of left lung female adult (53 years)	DNase	TRUE	FALSE	FALSE	FALSE	FALSE	FALSE	FALSE	FALSE	FALSE	FALSE	FALSE	FALSE	FALSE	FALSE
580	0	ENCFF643ARA	/home/drk/tillage/datasets/human/dnase/encode/ENCSR820XRX/summary/coverage.w5	32	2	mean	DNASE:brain female embryo (105 days)	DNASE	DNase/brain female embryo (105 days)	DNase	TRUE	FALSE	FALSE	FALSE	FALSE	FALSE	FALSE	FALSE	FALSE	FALSE	FALSE	FALSE	FALSE	FALSE
581	0	ENCFF924PVB	/home/drk/tillage/datasets/human/dnase/encode/ENCSR826ERZ/summary/coverage.w5	32	2	mean	DNASE:muscle of arm embryo (101 day)	DNASE	DNase/muscle of arm embryo (101 day)	DNase	TRUE	FALSE	FALSE	FALSE	FALSE	FALSE	FALSE	FALSE	FALSE	FALSE	FALSE	FALSE	FALSE	FALSE
582	0	ENCFF331URX	/home/drk/tillage/datasets/human/dnase/encode/ENCSR828RNY/summary/coverage.w5	32	2	mean	DNASE:renal cortex interstitium male embryo (108 days)	DNASE	DNase/renal cortex interstitium male embryo (108 days)	DNase	TRUE	FALSE	FALSE	FALSE	FALSE	FALSE	FALSE	FALSE	FALSE	FALSE	FALSE	FALSE	FALSE	FALSE
583	0	ENCFF210SQU	/home/drk/tillage/datasets/human/dnase/encode/ENCSR829MXU/summary/coverage.w5	32	2	mean	DNASE:pons male adult (78 years)	DNASE	DNase/pons male adult (78 years)	DNase	TRUE	FALSE	FALSE	FALSE	FALSE	FALSE	FALSE	FALSE	FALSE	FALSE	FALSE	FALSE	FALSE	FALSE
[truncated: 4,729 more rows]

## Sheet: Supplementary Table 3
index	genome	identifier	file	clip	scale	sum_stat	description	assay_type	target	assay_subtype
[truncated: 1,643 more rows]
